# Supplementary material for: Molecular Characterization of the Interplay between Fasciola hepatica Juveniles and Laminin as a Mechanism to Adhere to and Break through the Host Intestinal Wall
Source: Int J Mol Sci. 2023 May 3;24(9):8165. doi: 10.3390/ijms24098165 (PMC10179147; doi:10.3390/ijms24098165)
Supplement: Supplementary file 1 [file ijms-24-08165-s001.zip › Table_S1.xlsx]

## Sheet: Spot 1
N	Unused	%Cov	%Cov(50)	%Cov(95)	Accession	Name	Species	Peptides(95%)
1	32.11	52.41	49.84	47.27	tr|A8W7J0|A8W7J0_FASHE	Procathepsin L (Fragment) OS=Fasciola hepatica OX=6192 PE=2 SV=2	FASHE	27
1	32.11	50	47.55	45.09	tr|B9VXS2|B9VXS2_FASHE	Cathepsin 1L OS=Fasciola hepatica OX=6192 PE=2 SV=1	FASHE	27
2	17.26	47.61	31.65	26.86	tr|A0A2H1CG65|A0A2H1CG65_FASHE	Actin OS=Fasciola hepatica OX=6192 GN=D915_003704 PE=3 SV=1	FASHE	8
2	17.26	47.61	31.65	26.86	tr|A0A2H1CC81|A0A2H1CC81_FASHE	Actin OS=Fasciola hepatica OX=6192 GN=D915_004890 PE=3 SV=1	FASHE	8
2	17.26	42.82	31.65	26.86	tr|A0A4E0RW17|A0A4E0RW17_FASHE	Actin alpha cardiac muscle 1 OS=Fasciola hepatica OX=6192 GN=D915_001846 PE=3 SV=1	FASHE	8
2	17.26	42.82	31.65	26.86	tr|A0A2H1CCL6|A0A2H1CCL6_FASHE	Actin OS=Fasciola hepatica OX=6192 GN=D915_004891 PE=3 SV=1	FASHE	8
3	6.22	33.44	26.99	24.85	tr|B9VXS1|B9VXS1_FASHE	Cathepsin 2L OS=Fasciola hepatica OX=6192 PE=2 SV=1	FASHE	10
3	6.22	43.25	35.89	33.44	tr|A8W638|A8W638_FASHE	Cathepsin L OS=Fasciola hepatica OX=6192 PE=2 SV=1	FASHE	15
3	6.22	39.54	27.12	24.84	tr|B3TM68|B3TM68_FASHE	Cathepsin L3 (Fragment) OS=Fasciola hepatica OX=6192 GN=CL3 PE=2 SV=1	FASHE	12
4	5.46	14.41	14.41	14.41	tr|B0RZ72|B0RZ72_FASHE	Tubulin alpha chain (Fragment) OS=Fasciola hepatica OX=6192 GN=alpha-tub2 PE=2 SV=1	FASHE	3
4	5.46	12.65	12.65	12.65	tr|A0A2H1CAS1|A0A2H1CAS1_FASHE	Tubulin alpha chain OS=Fasciola hepatica OX=6192 GN=D915_005370 PE=3 SV=1	FASHE	3
4	5.46	14.38	14.38	14.38	tr|A0A2H1C8M6|A0A2H1C8M6_FASHE	Tubulin alpha chain OS=Fasciola hepatica OX=6192 GN=D915_005835 PE=3 SV=1	FASHE	3
4	5.46	14.38	14.38	14.38	tr|A0A2H1C5S4|A0A2H1C5S4_FASHE	Tubulin alpha chain OS=Fasciola hepatica OX=6192 GN=D915_006626 PE=3 SV=1	FASHE	3
4	5.46	9.756	9.756	9.756	tr|B0B5G4|B0B5G4_FASHE	Tubulin alpha chain OS=Fasciola hepatica OX=6192 GN=alpha-tub2 PE=2 SV=1	FASHE	2
4	5.46	9.091	9.091	9.091	tr|B0B5G3|B0B5G3_FASHE	Tubulin alpha chain OS=Fasciola hepatica OX=6192 GN=alpha-tub1 PE=2 SV=1	FASHE	2
4	5.46	9.193	9.193	9.193	tr|A0A2H1CH96|A0A2H1CH96_FASHE	Tubulin alpha chain OS=Fasciola hepatica OX=6192 GN=D915_003648 PE=3 SV=1	FASHE	2
4	5.46	9.111	9.111	9.111	tr|A0A2H1BYH9|A0A2H1BYH9_FASHE	Tubulin alpha chain (Fragment) OS=Fasciola hepatica OX=6192 GN=D915_13640 PE=3 SV=1	FASHE	2
5	5.24	13.8	4.131	3.38	tr|A0A4E0R9W8|A0A4E0R9W8_FASHE	Ubiquitin activating enzyme OS=Fasciola hepatica OX=6192 GN=D915_006677 PE=4 SV=1	FASHE	3
5	5.24	11.82	5.714	4.675	tr|A0A2H1C6C8|A0A2H1C6C8_FASHE	Ubiquitin-activating enzyme E1 OS=Fasciola hepatica OX=6192 GN=D915_09971 PE=4 SV=1	FASHE	3
6	4.73	25.09	17.71	12.18	tr|A0A2H1C6V2|A0A2H1C6V2_FASHE	SOCS box OS=Fasciola hepatica OX=6192 GN=D915_10500 PE=4 SV=1	FASHE	2
6	4.73	17.62	8.811	4.846	tr|A0A4E0RWR0|A0A4E0RWR0_FASHE	Uncharacterized protein OS=Fasciola hepatica OX=6192 GN=D915_006824 PE=4 SV=1	FASHE	1
7	2.41	12	2.095	2.095	tr|A0A4E0QT09|A0A4E0QT09_FASHE	Heat shock cognate protein HSP 90-beta (Fragment) OS=Fasciola hepatica OX=6192 GN=D915_010892 PE=4 SV=1	FASHE	1
7	2.41	10.36	2.651	2.651	tr|A0A2H1BRJ3|A0A2H1BRJ3_FASHE	Hsp90 protein (Fragment) OS=Fasciola hepatica OX=6192 GN=D915_15891 PE=4 SV=1	FASHE	1
7	2.41	10.03	1.672	1.672	tr|A0A2H1BZF7|A0A2H1BZF7_FASHE	Hsp90 protein OS=Fasciola hepatica OX=6192 GN=D915_12580 PE=3 SV=1	FASHE	1
7	2.41	8.056	1.528	1.528	tr|A0A4E0R0U0|A0A4E0R0U0_FASHE	Heat shock protein heat shock protein 90 alpha OS=Fasciola hepatica OX=6192 GN=D915_007964 PE=3 SV=1	FASHE	1
8	2.28	10.04	7.527	4.659	tr|A0A4E0RZV1|A0A4E0RZV1_FASHE	CUB domain-containing protein OS=Fasciola hepatica OX=6192 GN=D915_003906 PE=4 SV=1	FASHE	1
10	2.06	18.92	8.784	8.784	tr|B0RZ78|B0RZ78_FASHE	Tubulin beta chain OS=Fasciola hepatica OX=6192 GN=beta-tub3 PE=2 SV=1	FASHE	1
10	2.06	18.92	8.784	8.784	tr|B0B5H0|B0B5H0_FASHE	Tubulin beta chain OS=Fasciola hepatica OX=6192 GN=beta-tub3 PE=2 SV=1	FASHE	1
10	2.06	16.28	8.945	8.945	tr|Q8WQ56|Q8WQ56_FASHE	Tubulin beta chain (Fragment) OS=Fasciola hepatica OX=6192 GN=beta-tubulin-1 PE=2 SV=1	FASHE	1
10	2.06	16.03	8.804	8.804	tr|B0RZ77|B0RZ77_FASHE	Tubulin beta chain OS=Fasciola hepatica OX=6192 GN=beta-tub2 PE=2 SV=1	FASHE	1
10	2.06	16.03	8.804	8.804	tr|B0B5G9|B0B5G9_FASHE	Tubulin beta chain OS=Fasciola hepatica OX=6192 GN=beta-tub2 PE=2 SV=1	FASHE	1
10	2.06	15.96	8.764	8.764	tr|B0B5G8|B0B5G8_FASHE	Tubulin beta chain OS=Fasciola hepatica OX=6192 GN=beta-tub1 PE=2 SV=1	FASHE	1
10	2.06	13.99	9.091	9.091	tr|A0A2H1C3M7|A0A2H1C3M7_FASHE	Tubulin beta chain (Fragment) OS=Fasciola hepatica OX=6192 GN=D915_10994 PE=3 SV=1	FASHE	1
10	2.06	20.9	15.98	15.98	tr|E5FH57|E5FH57_FASHE	Tubulin beta chain (Fragment) OS=Fasciola hepatica OX=6192 GN=bt3 PE=3 SV=1	FASHE	1
10	2.06	20.73	15.85	15.85	tr|E5FH56|E5FH56_FASHE	Tubulin beta chain (Fragment) OS=Fasciola hepatica OX=6192 GN=bt3 PE=3 SV=1	FASHE	1
10	2.06	20.99	16.05	16.05	tr|E5FH52|E5FH52_FASHE	Tubulin beta chain (Fragment) OS=Fasciola hepatica OX=6192 GN=bt3 PE=3 SV=1	FASHE	1
10	2.06	21.25	16.25	16.25	tr|E5FH48|E5FH48_FASHE	Tubulin beta chain (Fragment) OS=Fasciola hepatica OX=6192 GN=bt3 PE=3 SV=1	FASHE	1
10	2.06	21.16	16.18	16.18	tr|E5FH47|E5FH47_FASHE	Tubulin beta chain (Fragment) OS=Fasciola hepatica OX=6192 GN=bt3 PE=3 SV=1	FASHE	1
10	2.06	21.16	16.18	16.18	tr|E5FH44|E5FH44_FASHE	Tubulin beta chain (Fragment) OS=Fasciola hepatica OX=6192 GN=bt3 PE=3 SV=1	FASHE	1
10	2.06	23.29	17.81	17.81	tr|E5FH43|E5FH43_FASHE	Tubulin beta chain (Fragment) OS=Fasciola hepatica OX=6192 GN=bt3 PE=3 SV=1	FASHE	1
10	2.06	21.07	16.12	16.12	tr|E5FH41|E5FH41_FASHE	Tubulin beta chain (Fragment) OS=Fasciola hepatica OX=6192 GN=bt3 PE=3 SV=1	FASHE	1
10	2.06	21.07	16.12	16.12	tr|E5FH40|E5FH40_FASHE	Tubulin beta chain (Fragment) OS=Fasciola hepatica OX=6192 GN=bt3 PE=3 SV=1	FASHE	1
10	2.06	20.99	16.05	16.05	tr|E5FH39|E5FH39_FASHE	Tubulin beta chain (Fragment) OS=Fasciola hepatica OX=6192 GN=bt3 PE=3 SV=1	FASHE	1
10	2.06	21.07	16.12	16.12	tr|E5FH38|E5FH38_FASHE	Tubulin beta chain (Fragment) OS=Fasciola hepatica OX=6192 GN=bt3 PE=3 SV=1	FASHE	1
10	2.06	20.99	16.05	16.05	tr|E5FH37|E5FH37_FASHE	Tubulin beta chain (Fragment) OS=Fasciola hepatica OX=6192 GN=bt3 PE=3 SV=1	FASHE	1
10	2.06	20.9	15.98	15.98	tr|E5FH36|E5FH36_FASHE	Tubulin beta chain (Fragment) OS=Fasciola hepatica OX=6192 GN=bt3 PE=3 SV=1	FASHE	1
10	2.06	22.47	17.18	17.18	tr|E5FH33|E5FH33_FASHE	Tubulin beta chain (Fragment) OS=Fasciola hepatica OX=6192 GN=bt3 PE=3 SV=1	FASHE	1
10	2.06	23.29	17.81	17.81	tr|E5FH32|E5FH32_FASHE	Tubulin beta chain (Fragment) OS=Fasciola hepatica OX=6192 GN=bt3 PE=3 SV=1	FASHE	1
10	2.06	23.29	17.81	17.81	tr|E5FH31|E5FH31_FASHE	Tubulin beta chain (Fragment) OS=Fasciola hepatica OX=6192 GN=bt3 PE=3 SV=1	FASHE	1
10	2.06	23.29	17.81	17.81	tr|E5FH30|E5FH30_FASHE	Tubulin beta chain (Fragment) OS=Fasciola hepatica OX=6192 GN=bt3 PE=3 SV=1	FASHE	1
10	2.06	22.57	17.26	17.26	tr|E5FH29|E5FH29_FASHE	Tubulin beta chain (Fragment) OS=Fasciola hepatica OX=6192 GN=bt3 PE=3 SV=1	FASHE	1
10	2.06	21.07	16.12	16.12	tr|E5FH28|E5FH28_FASHE	Tubulin beta chain (Fragment) OS=Fasciola hepatica OX=6192 GN=bt3 PE=3 SV=1	FASHE	1
10	2.06	20.99	16.05	16.05	tr|E5FH26|E5FH26_FASHE	Tubulin beta chain (Fragment) OS=Fasciola hepatica OX=6192 GN=bt3 PE=3 SV=1	FASHE	1
10	2.06	20.99	16.05	16.05	tr|E5FH24|E5FH24_FASHE	Tubulin beta chain (Fragment) OS=Fasciola hepatica OX=6192 GN=bt3 PE=3 SV=1	FASHE	1
10	2.06	20.99	16.05	16.05	tr|E5FH21|E5FH21_FASHE	Tubulin beta chain (Fragment) OS=Fasciola hepatica OX=6192 GN=bt3 PE=3 SV=1	FASHE	1
10	2.06	22.47	17.18	17.18	tr|E5FH17|E5FH17_FASHE	Tubulin beta chain (Fragment) OS=Fasciola hepatica OX=6192 GN=bt3 PE=3 SV=1	FASHE	1
10	2.06	21.07	16.12	16.12	tr|E5FH14|E5FH14_FASHE	Tubulin beta chain (Fragment) OS=Fasciola hepatica OX=6192 GN=bt3 PE=3 SV=1	FASHE	1
10	2.06	21.07	16.12	16.12	tr|E5FH12|E5FH12_FASHE	Tubulin beta chain (Fragment) OS=Fasciola hepatica OX=6192 GN=bt3 PE=3 SV=1	FASHE	1
11	2.04	2.454	0.4601	0.4601	tr|A0A4E0R9E9|A0A4E0R9E9_FASHE	Phosphatidylinositol-4 5-bisphosphate 3-kinase OS=Fasciola hepatica OX=6192 GN=D915_006328 PE=3 SV=1	FASHE	1
11	2.04	3.016	0.7238	0.7238	tr|A0A4E0R8E1|A0A4E0R8E1_FASHE	Phosphatidylinositol 3-kinase catalytic subunit type 3 OS=Fasciola hepatica OX=6192 GN=D915_005953 PE=3 SV=1	FASHE	1
11	2.04	2.643	0.8811	0.8811	tr|A0A2H1C5J8|A0A2H1C5J8_FASHE	Phosphatidylinositol 3-kinase catalytic subunit type 3 OS=Fasciola hepatica OX=6192 GN=D915_10266 PE=3 SV=1	FASHE	1
16	2.01	15.38	6.478	6.478	tr|A0A4E0RWP3|A0A4E0RWP3_FASHE	Chromobox protein 1 (Heterochromatin protein 1 beta) OS=Fasciola hepatica OX=6192 GN=D915_003214 PE=4 SV=1	FASHE	1
17	2.01	5.728	2.148	2.148	tr|Q711M2|Q711M2_FASHE	Legumain like OS=Fasciola hepatica OX=6192 GN=leg1 PE=2 SV=1	FASHE	1
17	2.01	9.459	4.054	4.054	tr|A0A4E0RHZ6|A0A4E0RHZ6_FASHE	Uncharacterized protein OS=Fasciola hepatica OX=6192 GN=D915_002221 PE=4 SV=1	FASHE	1
18	2	7.014	2.262	2.262	tr|B0RZ79|B0RZ79_FASHE	Tubulin beta chain OS=Fasciola hepatica OX=6192 GN=beta-tub4 PE=2 SV=1	FASHE	1
18	2	7.014	2.262	2.262	tr|B0B5H1|B0B5H1_FASHE	Tubulin beta chain OS=Fasciola hepatica OX=6192 GN=beta-tub4 PE=2 SV=1	FASHE	1
18	2	7.029	2.268	2.268	tr|A0A2H1CWM3|A0A2H1CWM3_FASHE	Tubulin beta chain OS=Fasciola hepatica OX=6192 GN=D915_000946 PE=3 SV=1	FASHE	1
18	2	7.014	2.262	2.262	tr|A0A2H1CS84|A0A2H1CS84_FASHE	Tubulin beta chain OS=Fasciola hepatica OX=6192 GN=D915_001342 PE=3 SV=1	FASHE	1
22	2	15.18	5.357	5.357	tr|A0A2H1C1Y6|A0A2H1C1Y6_FASHE	Uncharacterized protein (Fragment) OS=Fasciola hepatica OX=6192 GN=D915_11611 PE=4 SV=1	FASHE	1
26	2	6.821	0.8801	0.8801	tr|A0A4E0RU98|A0A4E0RU98_FASHE	Ephexin-1 OS=Fasciola hepatica OX=6192 GN=D915_003954 PE=4 SV=1	FASHE	1
26	2	2.952	2.952	2.952	tr|A0A2H1CGS0|A0A2H1CGS0_FASHE	Uncharacterized protein OS=Fasciola hepatica OX=6192 GN=D915_06022 PE=4 SV=1	FASHE	1

## Sheet: Spot 2
N	Unused	%Cov	%Cov(50)	%Cov(95)	Accession	Name	Species	Peptides(95%)
1	23.71	47.55	38.65	35.28	tr|B9VXS2|B9VXS2_FASHE	Cathepsin 1L OS=Fasciola hepatica OX=6192 PE=2 SV=1	FASHE	20
1	23.71	49.84	40.51	36.98	tr|A8W7J0|A8W7J0_FASHE	Procathepsin L (Fragment) OS=Fasciola hepatica OX=6192 PE=2 SV=2	FASHE	20
2	22.65	40.96	37.23	31.91	tr|A0A4E0RW17|A0A4E0RW17_FASHE	Actin alpha cardiac muscle 1 OS=Fasciola hepatica OX=6192 GN=D915_001846 PE=3 SV=1	FASHE	12
2	22.65	40.96	37.23	31.91	tr|A0A2H1CG65|A0A2H1CG65_FASHE	Actin OS=Fasciola hepatica OX=6192 GN=D915_003704 PE=3 SV=1	FASHE	12
2	22.65	40.96	37.23	31.91	tr|A0A2H1CCL6|A0A2H1CCL6_FASHE	Actin OS=Fasciola hepatica OX=6192 GN=D915_004891 PE=3 SV=1	FASHE	12
2	22.65	40.96	37.23	31.91	tr|A0A2H1CC81|A0A2H1CC81_FASHE	Actin OS=Fasciola hepatica OX=6192 GN=D915_004890 PE=3 SV=1	FASHE	12
3	9.86	24.01	20.79	20.79	tr|A0A4E0RZV1|A0A4E0RZV1_FASHE	CUB domain-containing protein OS=Fasciola hepatica OX=6192 GN=D915_003906 PE=4 SV=1	FASHE	5
4	6.47	10.48	10.48	10.48	tr|A0A4E0RL78|A0A4E0RL78_FASHE	Eukaryotic translation elongation factor 1 gamma OS=Fasciola hepatica OX=6192 GN=D915_000444 PE=4 SV=1	FASHE	4
4	6.47	10.06	10.06	10.06	tr|A0A2H1CVZ8|A0A2H1CVZ8_FASHE	Uncharacterized protein OS=Fasciola hepatica OX=6192 GN=D915_00712 PE=3 SV=1	FASHE	3
5	6.43	39.54	28.1	22.88	tr|B3TM68|B3TM68_FASHE	Cathepsin L3 (Fragment) OS=Fasciola hepatica OX=6192 GN=CL3 PE=2 SV=1	FASHE	9
5	6.43	39.26	32.52	27.61	tr|A8W638|A8W638_FASHE	Cathepsin L OS=Fasciola hepatica OX=6192 PE=2 SV=1	FASHE	12
5	6.43	32.52	26.38	21.47	tr|B9VXS1|B9VXS1_FASHE	Cathepsin 2L OS=Fasciola hepatica OX=6192 PE=2 SV=1	FASHE	9
6	4.1	29.92	25.88	21.18	tr|A0A4E0QZ96|A0A4E0QZ96_FASHE	Cytoplasmic type actin 1 OS=Fasciola hepatica OX=6192 GN=D915_007443 PE=3 SV=1	FASHE	11
7	3.89	12.5	5.392	5.392	tr|A0A4E0RBU2|A0A4E0RBU2_FASHE	Serpin protein OS=Fasciola hepatica OX=6192 GN=D915_004275 PE=3 SV=1	FASHE	2
7	3.89	5.856	5.856	5.856	tr|A0A2H1CER8|A0A2H1CER8_FASHE	Serine proteinase inhibitor OS=Fasciola hepatica OX=6192 GN=D915_06791 PE=3 SV=1	FASHE	1
8	3.59	9.375	4.688	4.688	tr|A0A2H1CSQ0|A0A2H1CSQ0_FASHE	EF hand OS=Fasciola hepatica OX=6192 GN=D915_001240 PE=4 SV=1	FASHE	2
9	3.38	6.814	2.405	2.405	tr|A0A4E0RXU4|A0A4E0RXU4_FASHE	Eukaryotic initiation factor OS=Fasciola hepatica OX=6192 GN=D915_000904 PE=3 SV=1	FASHE	1
9	3.38	12.05	7.949	5.641	tr|A0A4E0RPA5|A0A4E0RPA5_FASHE	Eukaryotic initiation factor 4A-II OS=Fasciola hepatica OX=6192 GN=D915_006940 PE=3 SV=1	FASHE	2
9	3.38	7.214	2.985	2.985	tr|A0A4E0RV39|A0A4E0RV39_FASHE	Eukaryotic initiation factor OS=Fasciola hepatica OX=6192 GN=D915_007619 PE=3 SV=1	FASHE	1
9	3.38	9.375	9.375	9.375	tr|A0A2H1CUR7|A0A2H1CUR7_FASHE	Uncharacterized protein OS=Fasciola hepatica OX=6192 GN=D915_01194 PE=4 SV=1	FASHE	1
10	2.76	9.692	2.395	1.482	tr|A0A4E0QVK2|A0A4E0QVK2_FASHE	Cell division cycle and apoptosis regulator protein 1 OS=Fasciola hepatica OX=6192 GN=D915_010446 PE=4 SV=1	FASHE	1
10	2.76	9.561	2.362	1.462	tr|A0A2H1BT05|A0A2H1BT05_FASHE	SAP domain protein OS=Fasciola hepatica OX=6192 GN=D915_15023 PE=4 SV=1	FASHE	1
11	2.57	11.93	4.535	2.148	tr|Q711M2|Q711M2_FASHE	Legumain like OS=Fasciola hepatica OX=6192 GN=leg1 PE=2 SV=1	FASHE	1
11	2.57	11.26	4.054	4.054	tr|A0A4E0RHZ6|A0A4E0RHZ6_FASHE	Uncharacterized protein OS=Fasciola hepatica OX=6192 GN=D915_002221 PE=4 SV=1	FASHE	1
11	2.57	12.6	7.087	7.087	tr|A0A2H1CQG4|A0A2H1CQG4_FASHE	Uncharacterized protein OS=Fasciola hepatica OX=6192 GN=D915_03448 PE=4 SV=1	FASHE	1
12	2.49	10.08	3.101	2.016	tr|B1NI98|B1NI98_FASHE	Heat shock protein 70 OS=Fasciola hepatica OX=6192 GN=HSP70 PE=2 SV=1	FASHE	1
12	2.49	7.031	3.125	2.031	tr|A0A2H1BU99|A0A2H1BU99_FASHE	Putative chaperone protein DnaK OS=Fasciola hepatica OX=6192 GN=D915_14595 PE=3 SV=1	FASHE	1
12	2.49	6.595	3.067	1.994	tr|A0A2H1CUX3|A0A2H1CUX3_FASHE	Heat shock 70 kDa protein cognate OS=Fasciola hepatica OX=6192 GN=D915_000782 PE=3 SV=1	FASHE	1
12	2.49	10.92	10.92	10.92	tr|A0A4E0RUB9|A0A4E0RUB9_FASHE	Heat shock cognate 71 kDa protein OS=Fasciola hepatica OX=6192 GN=D915_004376 PE=4 SV=1	FASHE	1
12	2.49	13.27	13.27	13.27	tr|A0A2H1CDD1|A0A2H1CDD1_FASHE	Uncharacterized protein OS=Fasciola hepatica OX=6192 GN=D915_07317 PE=4 SV=1	FASHE	1
15	2.01	6.082	2.147	2.147	tr|A0A2H1BY53|A0A2H1BY53_FASHE	Phosphopyruvate hydratase OS=Fasciola hepatica OX=6192 GN=D915_13056 PE=3 SV=1	FASHE	1
15	2.01	6.497	2.784	2.784	tr|B3CJ61|B3CJ61_FASHE	Enolase OS=Fasciola hepatica OX=6192 GN=eno PE=2 SV=1	FASHE	1
15	2.01	6.497	2.784	2.784	sp|Q27655|ENO_FASHE	Enolase OS=Fasciola hepatica OX=6192 GN=ENO PE=2 SV=1	FASHE	1
16	2	14.69	4.265	4.265	tr|A0A2H1C1S8|A0A2H1C1S8_FASHE	CUB domain protein OS=Fasciola hepatica OX=6192 GN=D915_11712 PE=4 SV=1	FASHE	2
20	2	1.157	0.6807	0.6807	tr|A0A4E0RRT6|A0A4E0RRT6_FASHE	Sema domain-containing protein OS=Fasciola hepatica OX=6192 GN=D915_000334 PE=4 SV=1	FASHE	1
21	2	3.077	1.731	1.731	tr|A0A2H1CVW5|A0A2H1CVW5_FASHE	WD domain, G-beta repeat protein OS=Fasciola hepatica OX=6192 GN=D915_00768 PE=4 SV=1	FASHE	1
21	2	1.848	1.848	1.848	tr|A0A4E0RNT1|A0A4E0RNT1_FASHE	Dynein intermediate chain OS=Fasciola hepatica OX=6192 GN=D915_000599 PE=4 SV=1	FASHE	1
23	2	12.92	2.952	2.952	tr|A0A2H1CGS0|A0A2H1CGS0_FASHE	Uncharacterized protein OS=Fasciola hepatica OX=6192 GN=D915_06022 PE=4 SV=1	FASHE	1
23	2	2.09	0.8801	0.8801	tr|A0A4E0RU98|A0A4E0RU98_FASHE	Ephexin-1 OS=Fasciola hepatica OX=6192 GN=D915_003954 PE=4 SV=1	FASHE	1
24	2	3.333	3.333	3.333	tr|A0A4E0R3I0|A0A4E0R3I0_FASHE	Ribokinase OS=Fasciola hepatica OX=6192 GN=D915_007185 PE=3 SV=1	FASHE	1
25	2	1.971	1.971	1.971	tr|A0A4E0RPM2|A0A4E0RPM2_FASHE	Intraflagellar transport protein 80 OS=Fasciola hepatica OX=6192 GN=D915_001476 PE=4 SV=1	FASHE	1
25	2	11.46	11.46	11.46	tr|A0A2H1CRF0|A0A2H1CRF0_FASHE	Uncharacterized protein OS=Fasciola hepatica OX=6192 GN=D915_02424 PE=4 SV=1	FASHE	1
26	2	5.594	5.594	5.594	tr|A0A2H1C1T9|A0A2H1C1T9_FASHE	Uncharacterized protein OS=Fasciola hepatica OX=6192 GN=D915_11685 PE=4 SV=1	FASHE	1
27	2	4.681	4.681	4.681	tr|A0A2H1BZA9|A0A2H1BZA9_FASHE	Uncharacterized protein (Fragment) OS=Fasciola hepatica OX=6192 GN=D915_12634 PE=4 SV=1	FASHE	1

## Sheet: Spot 3
N	Unused	%Cov	%Cov(50)	%Cov(95)	Accession	Name	Species	Peptides(95%)
1	24.5	47.91	33.76	31.51	tr|A8W7J0|A8W7J0_FASHE	Procathepsin L (Fragment) OS=Fasciola hepatica OX=6192 PE=2 SV=2	FASHE	21
1	24.5	45.71	32.21	30.06	tr|B9VXS2|B9VXS2_FASHE	Cathepsin 1L OS=Fasciola hepatica OX=6192 PE=2 SV=1	FASHE	21
2	15.7	37.23	27.66	20.74	tr|A0A4E0RW17|A0A4E0RW17_FASHE	Actin alpha cardiac muscle 1 OS=Fasciola hepatica OX=6192 GN=D915_001846 PE=3 SV=1	FASHE	7
2	15.7	37.23	27.66	20.74	tr|A0A2H1CG65|A0A2H1CG65_FASHE	Actin OS=Fasciola hepatica OX=6192 GN=D915_003704 PE=3 SV=1	FASHE	7
2	15.7	37.23	27.66	20.74	tr|A0A2H1CCL6|A0A2H1CCL6_FASHE	Actin OS=Fasciola hepatica OX=6192 GN=D915_004891 PE=3 SV=1	FASHE	7
2	15.7	37.23	27.66	20.74	tr|A0A2H1CC81|A0A2H1CC81_FASHE	Actin OS=Fasciola hepatica OX=6192 GN=D915_004890 PE=3 SV=1	FASHE	7
3	9.15	33.64	15.31	11.6	tr|B3CJ61|B3CJ61_FASHE	Enolase OS=Fasciola hepatica OX=6192 GN=eno PE=2 SV=1	FASHE	4
3	9.15	25.94	11.81	8.945	tr|A0A2H1BY53|A0A2H1BY53_FASHE	Phosphopyruvate hydratase OS=Fasciola hepatica OX=6192 GN=D915_13056 PE=3 SV=1	FASHE	4
3	9.15	27.84	15.31	11.6	sp|Q27655|ENO_FASHE	Enolase OS=Fasciola hepatica OX=6192 GN=ENO PE=2 SV=1	FASHE	4
4	7.18	33.44	24.23	19.63	tr|B9VXS1|B9VXS1_FASHE	Cathepsin 2L OS=Fasciola hepatica OX=6192 PE=2 SV=1	FASHE	9
4	7.18	40.49	30.67	28.53	tr|A8W638|A8W638_FASHE	Cathepsin L OS=Fasciola hepatica OX=6192 PE=2 SV=1	FASHE	15
4	7.18	38.24	23.2	20.92	tr|B3TM68|B3TM68_FASHE	Cathepsin L3 (Fragment) OS=Fasciola hepatica OX=6192 GN=CL3 PE=2 SV=1	FASHE	9
5	4.01	13.23	8.56	8.56	tr|A0A2H1CAS1|A0A2H1CAS1_FASHE	Tubulin alpha chain OS=Fasciola hepatica OX=6192 GN=D915_005370 PE=3 SV=1	FASHE	2
5	4.01	13.53	9.756	9.756	tr|B0RZ72|B0RZ72_FASHE	Tubulin alpha chain (Fragment) OS=Fasciola hepatica OX=6192 GN=alpha-tub2 PE=2 SV=1	FASHE	2
5	4.01	13.53	9.756	9.756	tr|B0B5G4|B0B5G4_FASHE	Tubulin alpha chain OS=Fasciola hepatica OX=6192 GN=alpha-tub2 PE=2 SV=1	FASHE	2
5	4.01	13.5	9.735	9.735	tr|A0A2H1C8M6|A0A2H1C8M6_FASHE	Tubulin alpha chain OS=Fasciola hepatica OX=6192 GN=D915_005835 PE=3 SV=1	FASHE	2
5	4.01	11.95	9.735	9.735	tr|A0A2H1C5S4|A0A2H1C5S4_FASHE	Tubulin alpha chain OS=Fasciola hepatica OX=6192 GN=D915_006626 PE=3 SV=1	FASHE	2
6	3.48	9.314	7.108	3.186	tr|A0A4E0RBU2|A0A4E0RBU2_FASHE	Serpin protein OS=Fasciola hepatica OX=6192 GN=D915_004275 PE=3 SV=1	FASHE	1
6	3.48	9.91	5.856	5.856	tr|A0A2H1CER8|A0A2H1CER8_FASHE	Serine proteinase inhibitor OS=Fasciola hepatica OX=6192 GN=D915_06791 PE=3 SV=1	FASHE	1
7	3.28	10.39	7.527	7.527	tr|A0A4E0RZV1|A0A4E0RZV1_FASHE	CUB domain-containing protein OS=Fasciola hepatica OX=6192 GN=D915_003906 PE=4 SV=1	FASHE	2
7	3.28	10.19	5.096	5.096	tr|A0A2H1CFK4|A0A2H1CFK4_FASHE	CUB domain protein OS=Fasciola hepatica OX=6192 GN=D915_06493 PE=4 SV=1	FASHE	1
8	3.23	42.86	10.92	10.92	tr|A0A4E0RUB9|A0A4E0RUB9_FASHE	Heat shock cognate 71 kDa protein OS=Fasciola hepatica OX=6192 GN=D915_004376 PE=4 SV=1	FASHE	1
8	3.23	19.22	3.906	3.906	tr|A0A2H1BU99|A0A2H1BU99_FASHE	Putative chaperone protein DnaK OS=Fasciola hepatica OX=6192 GN=D915_14595 PE=3 SV=1	FASHE	2
8	3.23	39.8	13.27	13.27	tr|A0A2H1CDD1|A0A2H1CDD1_FASHE	Uncharacterized protein OS=Fasciola hepatica OX=6192 GN=D915_07317 PE=4 SV=1	FASHE	1
8	3.23	13.49	2.016	2.016	tr|B1NI98|B1NI98_FASHE	Heat shock protein 70 OS=Fasciola hepatica OX=6192 GN=HSP70 PE=2 SV=1	FASHE	1
8	3.23	8.282	1.994	1.994	tr|A0A2H1CUX3|A0A2H1CUX3_FASHE	Heat shock 70 kDa protein cognate OS=Fasciola hepatica OX=6192 GN=D915_000782 PE=3 SV=1	FASHE	1
9	2.62	13.6	4.296	2.148	tr|Q711M2|Q711M2_FASHE	Legumain like OS=Fasciola hepatica OX=6192 GN=leg1 PE=2 SV=1	FASHE	1
11	2.04	14.17	6.478	6.478	tr|A0A4E0RWP3|A0A4E0RWP3_FASHE	Chromobox protein 1 (Heterochromatin protein 1 beta) OS=Fasciola hepatica OX=6192 GN=D915_003214 PE=4 SV=1	FASHE	1
15	2.01	8.056	1.528	1.528	tr|A0A4E0R0U0|A0A4E0R0U0_FASHE	Heat shock protein heat shock protein 90 alpha OS=Fasciola hepatica OX=6192 GN=D915_007964 PE=3 SV=1	FASHE	1
15	2.01	8.815	1.672	1.672	tr|A0A2H1BZF7|A0A2H1BZF7_FASHE	Hsp90 protein OS=Fasciola hepatica OX=6192 GN=D915_12580 PE=3 SV=1	FASHE	1
15	2.01	10.36	2.651	2.651	tr|A0A2H1BRJ3|A0A2H1BRJ3_FASHE	Hsp90 protein (Fragment) OS=Fasciola hepatica OX=6192 GN=D915_15891 PE=4 SV=1	FASHE	1
15	2.01	6.286	2.095	2.095	tr|A0A4E0QT09|A0A4E0QT09_FASHE	Heat shock cognate protein HSP 90-beta (Fragment) OS=Fasciola hepatica OX=6192 GN=D915_010892 PE=4 SV=1	FASHE	1
19	2	3.665	0.413	0.413	tr|A0A4E0RJS3|A0A4E0RJS3_FASHE	Guanylate cyclase OS=Fasciola hepatica OX=6192 GN=D915_001650 PE=3 SV=1	FASHE	1
19	2	3.759	0.4235	0.4235	tr|A0A2H1CRS3|A0A2H1CRS3_FASHE	Guanylate cyclase OS=Fasciola hepatica OX=6192 GN=D915_02343 PE=3 SV=1	FASHE	1
21	2	7.227	2.93	2.93	tr|A0A4E0R675|A0A4E0R675_FASHE	Nucleolar and coiled-body phosphoprotein 1 OS=Fasciola hepatica OX=6192 GN=D915_006519 PE=4 SV=1	FASHE	1
21	2	7.591	4.95	4.95	tr|A0A2H1C5L2|A0A2H1C5L2_FASHE	SRP40 protein OS=Fasciola hepatica OX=6192 GN=D915_10257 PE=4 SV=1	FASHE	1
22	2	19.46	14.77	14.77	tr|A4V9Q5|A4V9Q5_FASHE	Calmodulin-like protein 1 (CaM1) OS=Fasciola hepatica OX=6192 GN=cmd-1 PE=2 SV=1	FASHE	1
26	2	10.43	4.265	4.265	tr|A0A2H1C1S8|A0A2H1C1S8_FASHE	CUB domain protein OS=Fasciola hepatica OX=6192 GN=D915_11712 PE=4 SV=1	FASHE	2

## Sheet: Spot 4
N	Unused	%Cov	%Cov(50)	%Cov(95)	Accession	Name	Species	Peptides(95%)
1	21.09	48.23	37.3	27.65	tr|A8W7J0|A8W7J0_FASHE	Procathepsin L (Fragment) OS=Fasciola hepatica OX=6192 PE=2 SV=2	FASHE	17
1	21.09	46.01	35.58	26.38	tr|B9VXS2|B9VXS2_FASHE	Cathepsin 1L OS=Fasciola hepatica OX=6192 PE=2 SV=1	FASHE	17
2	13.49	24.73	22.61	22.61	tr|A0A4E0RW17|A0A4E0RW17_FASHE	Actin alpha cardiac muscle 1 OS=Fasciola hepatica OX=6192 GN=D915_001846 PE=3 SV=1	FASHE	8
2	13.49	24.73	22.61	22.61	tr|A0A2H1CG65|A0A2H1CG65_FASHE	Actin OS=Fasciola hepatica OX=6192 GN=D915_003704 PE=3 SV=1	FASHE	8
2	13.49	24.73	22.61	22.61	tr|A0A2H1CCL6|A0A2H1CCL6_FASHE	Actin OS=Fasciola hepatica OX=6192 GN=D915_004891 PE=3 SV=1	FASHE	8
2	13.49	24.73	22.61	22.61	tr|A0A2H1CC81|A0A2H1CC81_FASHE	Actin OS=Fasciola hepatica OX=6192 GN=D915_004890 PE=3 SV=1	FASHE	8
2	13.49	18.62	16.49	16.49	tr|A0A2H1C3Q6|A0A2H1C3Q6_FASHE	Actin OS=Fasciola hepatica OX=6192 GN=D915_006891 PE=3 SV=1	FASHE	7
3	13.43	18.78	14.67	11.81	tr|A0A2H1BY53|A0A2H1BY53_FASHE	Phosphopyruvate hydratase OS=Fasciola hepatica OX=6192 GN=D915_13056 PE=3 SV=1	FASHE	6
3	13.43	21.11	19.03	15.31	tr|B3CJ61|B3CJ61_FASHE	Enolase OS=Fasciola hepatica OX=6192 GN=eno PE=2 SV=1	FASHE	6
3	13.43	21.11	19.03	15.31	sp|Q27655|ENO_FASHE	Enolase OS=Fasciola hepatica OX=6192 GN=ENO PE=2 SV=1	FASHE	6
4	8.58	18.75	12.5	10.42	tr|A0A2H1CSQ0|A0A2H1CSQ0_FASHE	EF hand OS=Fasciola hepatica OX=6192 GN=D915_001240 PE=4 SV=1	FASHE	4
5	5.89	13.33	8.333	8.333	tr|A0A4E0R3I0|A0A4E0R3I0_FASHE	Ribokinase OS=Fasciola hepatica OX=6192 GN=D915_007185 PE=3 SV=1	FASHE	3
6	4	23.01	9.816	9.816	tr|A0A2H1BX03|A0A2H1BX03_FASHE	Cysteine protease OS=Fasciola hepatica OX=6192 GN=D915_009772 PE=3 SV=1	FASHE	5
6	4	27.45	22.55	22.55	tr|B3TM67|B3TM67_FASHE	Cathepsin L3 (Fragment) OS=Fasciola hepatica OX=6192 GN=CL3 PE=2 SV=1	FASHE	13
6	4	26.69	20.58	20.58	tr|Q9GRW6|Q9GRW6_FASHE	Procathepsin L3 (Fragment) OS=Fasciola hepatica OX=6192 PE=2 SV=1	FASHE	10
6	4	11.9	7.395	7.395	tr|Q9GRW5|Q9GRW5_FASHE	Cathepsin L1 (Fragment) OS=Fasciola hepatica OX=6192 PE=2 SV=1	FASHE	4
6	4	11.94	7.419	7.419	tr|Q967I0|Q967I0_FASHE	Cathepsin L-like (Fragment) OS=Fasciola hepatica OX=6192 PE=2 SV=1	FASHE	4
6	4	11.35	7.055	7.055	tr|B9UN46|B9UN46_FASHE	Cathepsin L1D OS=Fasciola hepatica OX=6192 PE=2 SV=1	FASHE	4
6	4	11.35	7.055	7.055	tr|A0A5J6XXM9|A0A5J6XXM9_FASHE	Actin OS=Fasciola hepatica OX=6192 GN=act PE=2 SV=1	FASHE	4
6	4	10.61	2.572	2.572	tr|Q8T5Z9|Q8T5Z9_FASHE	Cathepsin L (Fragment) OS=Fasciola hepatica OX=6192 PE=2 SV=1	FASHE	1
6	4	10.12	2.454	2.454	tr|E3UTT5|E3UTT5_FASHE	Cathepsin L-like proteinase OS=Fasciola hepatica OX=6192 PE=2 SV=1	FASHE	1
6	4	10.12	2.454	2.454	tr|B9UN47|B9UN47_FASHE	Cathepsin L1D OS=Fasciola hepatica OX=6192 PE=2 SV=1	FASHE	1
6	4	10.12	2.454	2.454	sp|Q24940|CATLL_FASHE	Cathepsin L-like proteinase OS=Fasciola hepatica OX=6192 GN=Cat-1 PE=1 SV=1	FASHE	1
6	4	10.12	2.454	2.454	tr|Q7Z1E9|Q7Z1E9_FASHE	Cathepsin L (Fragment) OS=Fasciola hepatica OX=6192 PE=2 SV=1	FASHE	1
6	4	6.748	2.454	2.454	tr|H8WG11|H8WG11_FASHE	Cathepsin protein CatL1-MM3p (Fragment) OS=Fasciola hepatica OX=6192 GN=CatL1-MM3 PE=2 SV=1	FASHE	1
6	4	46.01	35.58	26.38	tr|B9VXS2|B9VXS2_FASHE	Cathepsin 1L OS=Fasciola hepatica OX=6192 PE=2 SV=1	FASHE	17
6	4	50.44	39.82	26.55	tr|A5X495|A5X495_FASHE	Cathepsin L3 (Fragment) OS=Fasciola hepatica OX=6192 GN=CL3 PE=2 SV=1	FASHE	13
6	4	33.66	25.82	25.82	tr|Q9GRW4|Q9GRW4_FASHE	Procathepsin L3 (Fragment) OS=Fasciola hepatica OX=6192 PE=2 SV=1	FASHE	14
6	4	30.37	19.94	14.42	tr|A8W638|A8W638_FASHE	Cathepsin L OS=Fasciola hepatica OX=6192 PE=2 SV=1	FASHE	10
6	4	25.15	14.42	14.42	tr|B9VXS1|B9VXS1_FASHE	Cathepsin 2L OS=Fasciola hepatica OX=6192 PE=2 SV=1	FASHE	9
6	4	26.8	15.36	15.36	tr|B3TM68|B3TM68_FASHE	Cathepsin L3 (Fragment) OS=Fasciola hepatica OX=6192 GN=CL3 PE=2 SV=1	FASHE	9
6	4	23.86	13.07	10.46	tr|B3TM71|B3TM71_FASHE	Cathepsin L6 (Fragment) OS=Fasciola hepatica OX=6192 GN=CL6 PE=2 SV=1	FASHE	7
6	4	8.589	7.055	7.055	tr|Q6R018|Q6R018_FASHE	Cathepsin L protein OS=Fasciola hepatica OX=6192 PE=2 SV=1	FASHE	4
6	4	13.19	5.828	5.828	tr|Q7JNQ8|Q7JNQ8_FASHE	Secreted cathepsin L 2 OS=Fasciola hepatica OX=6192 GN=FheCL2 PE=2 SV=1	FASHE	3
6	4	13.19	5.828	5.828	tr|Q24944|Q24944_FASHE	Cathepsin L-like protease OS=Fasciola hepatica OX=6192 PE=2 SV=1	FASHE	3
6	4	13.19	5.828	5.828	tr|A5Z1V3|A5Z1V3_FASHE	Secreted cathepsin L2 OS=Fasciola hepatica OX=6192 GN=CL2 PE=2 SV=1	FASHE	3
6	4	13.19	5.828	5.828	tr|A3FMG6|A3FMG6_FASHE	Cathepsin L OS=Fasciola hepatica OX=6192 PE=2 SV=2	FASHE	3
6	4	10.61	6.109	6.109	tr|A0A220T1Z2|A0A220T1Z2_FASHE	L2 procathepsin (Fragment) OS=Fasciola hepatica OX=6192 PE=2 SV=1	FASHE	3
6	4	7.362	5.828	5.828	tr|A0A2H1CA24|A0A2H1CA24_FASHE	Papain family cysteine protease OS=Fasciola hepatica OX=6192 GN=D915_005527 PE=3 SV=1	FASHE	3
6	4	45.21	26.03	26.03	tr|A0A2H1BTB4|A0A2H1BTB4_FASHE	Inhibitor_I29 domain-containing protein (Fragment) OS=Fasciola hepatica OX=6192 GN=D915_14892 PE=4 SV=1	FASHE	3
6	4	22.34	22.34	22.34	tr|D2N275|D2N275_FASHE	Putative cathepsin L (Fragment) OS=Fasciola hepatica OX=6192 GN=cathL PE=2 SV=1	FASHE	5
6	4	6.442	4.908	2.454	tr|Q9NB30|Q9NB30_FASHE	Cathepsin L OS=Fasciola hepatica OX=6192 PE=2 SV=1	FASHE	1
6	4	6.442	4.908	2.454	tr|Q24941|Q24941_FASHE	Cathepsin OS=Fasciola hepatica OX=6192 PE=2 SV=1	FASHE	1
6	4	6.752	5.145	2.572	tr|A0A2H4PKA2|A0A2H4PKA2_FASHE	Procathepsin L5 (Fragment) OS=Fasciola hepatica OX=6192 PE=2 SV=1	FASHE	1
6	4	41.1	21.92	10.96	tr|A0A2H1BTF6|A0A2H1BTF6_FASHE	Inhibitor_I29 domain-containing protein (Fragment) OS=Fasciola hepatica OX=6192 GN=D915_14893 PE=4 SV=1	FASHE	1
6	4	7.362	2.454	2.454	tr|Q7JNQ9|Q7JNQ9_FASHE	Secreted cathepsin L 1 OS=Fasciola hepatica OX=6192 GN=CL1 PE=2 SV=2	FASHE	1
6	4	7.362	2.454	2.454	tr|Q2HPD3|Q2HPD3_FASHE	Cathepsin L1 proteinase OS=Fasciola hepatica OX=6192 PE=2 SV=1	FASHE	1
6	4	11.66	2.454	2.454	tr|A0A4E0QY04|A0A4E0QY04_FASHE	Cysteine protease OS=Fasciola hepatica OX=6192 GN=D915_010977 PE=3 SV=1	FASHE	1
6	4	10.47	2.204	2.204	tr|A0A2H1BRH9|A0A2H1BRH9_FASHE	Papain family cysteine protease OS=Fasciola hepatica OX=6192 GN=D915_15922 PE=3 SV=1	FASHE	1
6	4	31.94	11.11	11.11	tr|A0A4E0R6F9|A0A4E0R6F9_FASHE	Cathepsin L4 (Fragment) OS=Fasciola hepatica OX=6192 GN=D915_011237 PE=4 SV=1	FASHE	1
6	4	4	2.462	2.462	tr|Q7KYH5|Q7KYH5_FASHE	Cathepsin L OS=Fasciola hepatica OX=6192 PE=2 SV=1	FASHE	1
6	4	7.261	2.64	2.64	tr|B3TM70|B3TM70_FASHE	Cathepsin L4 (Fragment) OS=Fasciola hepatica OX=6192 GN=CL4 PE=2 SV=1	FASHE	1
6	4	7.261	2.64	2.64	tr|B3TM69|B3TM69_FASHE	Cathepsin L4 (Fragment) OS=Fasciola hepatica OX=6192 GN=CL4 PE=2 SV=1	FASHE	1
6	4	6.842	4.211	4.211	tr|A0A4E0RQP0|A0A4E0RQP0_FASHE	Cysteine protease OS=Fasciola hepatica OX=6192 GN=D915_009795 PE=4 SV=1	FASHE	1
7	3.95	13.26	7.527	7.527	tr|A0A4E0RZV1|A0A4E0RZV1_FASHE	CUB domain-containing protein OS=Fasciola hepatica OX=6192 GN=D915_003906 PE=4 SV=1	FASHE	2
8	2.19	4.07	0.8801	0.8801	tr|A0A4E0RU98|A0A4E0RU98_FASHE	Ephexin-1 OS=Fasciola hepatica OX=6192 GN=D915_003954 PE=4 SV=1	FASHE	1
8	2.19	5.904	2.952	2.952	tr|A0A2H1CGS0|A0A2H1CGS0_FASHE	Uncharacterized protein OS=Fasciola hepatica OX=6192 GN=D915_06022 PE=4 SV=1	FASHE	1
10	2.01	4.343	0.7238	0.7238	tr|A0A4E0R8E1|A0A4E0R8E1_FASHE	Phosphatidylinositol 3-kinase catalytic subunit type 3 OS=Fasciola hepatica OX=6192 GN=D915_005953 PE=3 SV=1	FASHE	1
10	2.01	1.534	0.4601	0.4601	tr|A0A4E0R9E9|A0A4E0R9E9_FASHE	Phosphatidylinositol-4 5-bisphosphate 3-kinase OS=Fasciola hepatica OX=6192 GN=D915_006328 PE=3 SV=1	FASHE	1
10	2.01	2.937	0.8811	0.8811	tr|A0A2H1C5J8|A0A2H1C5J8_FASHE	Phosphatidylinositol 3-kinase catalytic subunit type 3 OS=Fasciola hepatica OX=6192 GN=D915_10266 PE=3 SV=1	FASHE	1
12	2	24.41	12.6	12.6	tr|A0A2H1BVS5|A0A2H1BVS5_FASHE	Cathepsin propeptide inhibitor domain protein (Fragment) OS=Fasciola hepatica OX=6192 GN=D915_13921 PE=4 SV=1	FASHE	2
15	2	4.265	4.265	4.265	tr|A0A2H1C1S8|A0A2H1C1S8_FASHE	CUB domain protein OS=Fasciola hepatica OX=6192 GN=D915_11712 PE=4 SV=1	FASHE	2

## Sheet: Spot 5
N	Unused	%Cov	%Cov(50)	%Cov(95)	Accession	Name	Species	Peptides(95%)
1	29.79	37.77	37.77	32.98	tr|A0A4E0RW17|A0A4E0RW17_FASHE	Actin alpha cardiac muscle 1 OS=Fasciola hepatica OX=6192 GN=D915_001846 PE=3 SV=1	FASHE	17
1	29.79	37.77	37.77	32.98	tr|A0A2H1CG65|A0A2H1CG65_FASHE	Actin OS=Fasciola hepatica OX=6192 GN=D915_003704 PE=3 SV=1	FASHE	17
1	29.79	37.77	37.77	32.98	tr|A0A2H1CCL6|A0A2H1CCL6_FASHE	Actin OS=Fasciola hepatica OX=6192 GN=D915_004891 PE=3 SV=1	FASHE	17
1	29.79	37.77	37.77	32.98	tr|A0A2H1CC81|A0A2H1CC81_FASHE	Actin OS=Fasciola hepatica OX=6192 GN=D915_004890 PE=3 SV=1	FASHE	17
2	16.29	30.37	22.7	22.7	tr|B9VXS2|B9VXS2_FASHE	Cathepsin 1L OS=Fasciola hepatica OX=6192 PE=2 SV=1	FASHE	15
2	16.29	31.83	23.79	23.79	tr|A8W7J0|A8W7J0_FASHE	Procathepsin L (Fragment) OS=Fasciola hepatica OX=6192 PE=2 SV=2	FASHE	15
3	13.4	21.65	15.56	12.52	tr|A0A2H1BY53|A0A2H1BY53_FASHE	Phosphopyruvate hydratase OS=Fasciola hepatica OX=6192 GN=D915_13056 PE=3 SV=1	FASHE	6
3	13.4	25.75	20.19	16.24	tr|B3CJ61|B3CJ61_FASHE	Enolase OS=Fasciola hepatica OX=6192 GN=eno PE=2 SV=1	FASHE	6
3	13.4	25.75	20.19	16.24	sp|Q27655|ENO_FASHE	Enolase OS=Fasciola hepatica OX=6192 GN=ENO PE=2 SV=1	FASHE	6
4	12.6	22.4	18.23	10.68	tr|A0A2H1CSQ0|A0A2H1CSQ0_FASHE	EF hand OS=Fasciola hepatica OX=6192 GN=D915_001240 PE=4 SV=1	FASHE	5
5	7.8	13.48	9.314	9.314	tr|A0A4E0RBU2|A0A4E0RBU2_FASHE	Serpin protein OS=Fasciola hepatica OX=6192 GN=D915_004275 PE=3 SV=1	FASHE	4
6	6.78	10.02	7.399	5.967	tr|Q711M2|Q711M2_FASHE	Legumain like OS=Fasciola hepatica OX=6192 GN=leg1 PE=2 SV=1	FASHE	4
7	6	21.47	13.8	13.8	tr|B9VXS1|B9VXS1_FASHE	Cathepsin 2L OS=Fasciola hepatica OX=6192 PE=2 SV=1	FASHE	8
7	6	23.62	19.33	19.33	tr|A8W638|A8W638_FASHE	Cathepsin L OS=Fasciola hepatica OX=6192 PE=2 SV=1	FASHE	12
7	6	22.88	14.71	14.71	tr|B3TM68|B3TM68_FASHE	Cathepsin L3 (Fragment) OS=Fasciola hepatica OX=6192 GN=CL3 PE=2 SV=1	FASHE	8
7	6	29.79	29.79	29.79	tr|D2N275|D2N275_FASHE	Putative cathepsin L (Fragment) OS=Fasciola hepatica OX=6192 GN=cathL PE=2 SV=1	FASHE	5
8	4	13.3	9.756	9.756	tr|B0RZ72|B0RZ72_FASHE	Tubulin alpha chain (Fragment) OS=Fasciola hepatica OX=6192 GN=alpha-tub2 PE=2 SV=1	FASHE	2
8	4	13.3	9.756	9.756	tr|B0B5G4|B0B5G4_FASHE	Tubulin alpha chain OS=Fasciola hepatica OX=6192 GN=alpha-tub2 PE=2 SV=1	FASHE	2
8	4	11.67	8.56	8.56	tr|A0A2H1CAS1|A0A2H1CAS1_FASHE	Tubulin alpha chain OS=Fasciola hepatica OX=6192 GN=D915_005370 PE=3 SV=1	FASHE	2
8	4	13.27	9.735	9.735	tr|A0A2H1C8M6|A0A2H1C8M6_FASHE	Tubulin alpha chain OS=Fasciola hepatica OX=6192 GN=D915_005835 PE=3 SV=1	FASHE	2
8	4	9.735	9.735	9.735	tr|A0A2H1C5S4|A0A2H1C5S4_FASHE	Tubulin alpha chain OS=Fasciola hepatica OX=6192 GN=D915_006626 PE=3 SV=1	FASHE	2
8	4	6.637	4.425	4.425	tr|B0RZ75|B0RZ75_FASHE	Tubulin alpha chain (Fragment) OS=Fasciola hepatica OX=6192 GN=alpha-tub5 PE=2 SV=1	FASHE	1
8	4	6.637	4.425	4.425	tr|B0B5G7|B0B5G7_FASHE	Tubulin alpha chain OS=Fasciola hepatica OX=6192 GN=alpha-tub5 PE=2 SV=1	FASHE	1
8	4	7.982	4.435	4.435	tr|B0B5G3|B0B5G3_FASHE	Tubulin alpha chain OS=Fasciola hepatica OX=6192 GN=alpha-tub1 PE=2 SV=1	FASHE	1
8	4	12	8	8	tr|A0A2H1C851|A0A2H1C851_FASHE	Tubulin/FtsZ family protein OS=Fasciola hepatica OX=6192 GN=D915_09271 PE=4 SV=1	FASHE	1
8	4	8	4.444	4.444	tr|A0A2H1BYH9|A0A2H1BYH9_FASHE	Tubulin alpha chain (Fragment) OS=Fasciola hepatica OX=6192 GN=D915_13640 PE=3 SV=1	FASHE	1
8	4	6.135	6.135	6.135	tr|A0A2H1CLJ3|A0A2H1CLJ3_FASHE	Tubulin alpha chain OS=Fasciola hepatica OX=6192 GN=D915_04263 PE=3 SV=1	FASHE	1
8	4	4.484	4.484	4.484	tr|A0A2H1CH96|A0A2H1CH96_FASHE	Tubulin alpha chain OS=Fasciola hepatica OX=6192 GN=D915_003648 PE=3 SV=1	FASHE	1
9	2.04	22.69	20.17	20.17	tr|A0A4E0QZ96|A0A4E0QZ96_FASHE	Cytoplasmic type actin 1 OS=Fasciola hepatica OX=6192 GN=D915_007443 PE=3 SV=1	FASHE	13
10	2.02	4.806	2.016	2.016	tr|B1NI98|B1NI98_FASHE	Heat shock protein 70 OS=Fasciola hepatica OX=6192 GN=HSP70 PE=2 SV=1	FASHE	1
10	2.02	5.061	1.994	1.994	tr|A0A2H1CUX3|A0A2H1CUX3_FASHE	Heat shock 70 kDa protein cognate OS=Fasciola hepatica OX=6192 GN=D915_000782 PE=3 SV=1	FASHE	1
10	2.02	4.844	2.031	2.031	tr|A0A2H1BU99|A0A2H1BU99_FASHE	Putative chaperone protein DnaK OS=Fasciola hepatica OX=6192 GN=D915_14595 PE=3 SV=1	FASHE	1
10	2.02	17.65	10.92	10.92	tr|A0A4E0RUB9|A0A4E0RUB9_FASHE	Heat shock cognate 71 kDa protein OS=Fasciola hepatica OX=6192 GN=D915_004376 PE=4 SV=1	FASHE	1
10	2.02	13.27	13.27	13.27	tr|A0A2H1CDD1|A0A2H1CDD1_FASHE	Uncharacterized protein OS=Fasciola hepatica OX=6192 GN=D915_07317 PE=4 SV=1	FASHE	1
12	2.01	0.9202	0.4601	0.4601	tr|A0A4E0R9E9|A0A4E0R9E9_FASHE	Phosphatidylinositol-4 5-bisphosphate 3-kinase OS=Fasciola hepatica OX=6192 GN=D915_006328 PE=3 SV=1	FASHE	1
12	2.01	0.7238	0.7238	0.7238	tr|A0A4E0R8E1|A0A4E0R8E1_FASHE	Phosphatidylinositol 3-kinase catalytic subunit type 3 OS=Fasciola hepatica OX=6192 GN=D915_005953 PE=3 SV=1	FASHE	1
12	2.01	0.8811	0.8811	0.8811	tr|A0A2H1C5J8|A0A2H1C5J8_FASHE	Phosphatidylinositol 3-kinase catalytic subunit type 3 OS=Fasciola hepatica OX=6192 GN=D915_10266 PE=3 SV=1	FASHE	1
13	2	16.54	12.6	12.6	tr|A0A2H1BVS5|A0A2H1BVS5_FASHE	Cathepsin propeptide inhibitor domain protein (Fragment) OS=Fasciola hepatica OX=6192 GN=D915_13921 PE=4 SV=1	FASHE	2
15	2	14.77	14.77	14.77	tr|A4V9Q5|A4V9Q5_FASHE	Calmodulin-like protein 1 (CaM1) OS=Fasciola hepatica OX=6192 GN=cmd-1 PE=2 SV=1	FASHE	1
18	2	1.971	1.971	1.971	tr|A0A4E0RPM2|A0A4E0RPM2_FASHE	Intraflagellar transport protein 80 OS=Fasciola hepatica OX=6192 GN=D915_001476 PE=4 SV=1	FASHE	1
18	2	11.46	11.46	11.46	tr|A0A2H1CRF0|A0A2H1CRF0_FASHE	Uncharacterized protein OS=Fasciola hepatica OX=6192 GN=D915_02424 PE=4 SV=1	FASHE	1
19	2	4.265	4.265	4.265	tr|A0A2H1C1S8|A0A2H1C1S8_FASHE	CUB domain protein OS=Fasciola hepatica OX=6192 GN=D915_11712 PE=4 SV=1	FASHE	2

## Sheet: Spot 6
N	Unused	%Cov	%Cov(50)	%Cov(95)	Accession	Name	Species	Peptides(95%)
1	36.09	56.08	52.82	52.82	tr|A7UNB2|A7UNB2_FASHE	Cathepsin B OS=Fasciola hepatica OX=6192 GN=cat-B3 PE=2 SV=1	FASHE	28
1	36.09	50.53	47.59	47.59	tr|A0A4E0QZS1|A0A4E0QZS1_FASHE	Vitellogenic cathepsin-B like protease OS=Fasciola hepatica OX=6192 GN=D915_010327 PE=3 SV=1	FASHE	28
1	36.09	56.08	52.82	52.82	tr|A0A2H1BTL7|A0A2H1BTL7_FASHE	Papain family cysteine protease OS=Fasciola hepatica OX=6192 GN=D915_14770 PE=3 SV=1	FASHE	28
2	16.66	40.49	40.49	32.79	tr|O96866|O96866_FASHE	Cathepsin B protease (Fragment) OS=Fasciola hepatica OX=6192 PE=2 SV=1	FASHE	9
2	16.66	46.08	46.08	37.33	tr|A0A2H1BSD0|A0A2H1BSD0_FASHE	Cathepsin B OS=Fasciola hepatica OX=6192 GN=D915_011116 PE=3 SV=1	FASHE	9
3	8.91	14.61	8.159	7.4	tr|A0A4E0RLL5|A0A4E0RLL5_FASHE	Retinaldehyde dehydrogenase type 2 OS=Fasciola hepatica OX=6192 GN=D915_002288 PE=3 SV=1	FASHE	4
4	7.61	14.46	10.54	10.54	tr|C0L7L5|C0L7L5_FASHE	Phosphoglycerate kinase (Fragment) OS=Fasciola hepatica OX=6192 PE=2 SV=1	FASHE	4
4	7.61	14.22	10.36	10.36	tr|A0A4E0RCZ7|A0A4E0RCZ7_FASHE	Phosphoglycerate kinase OS=Fasciola hepatica OX=6192 GN=D915_002597 PE=3 SV=1	FASHE	4
4	7.61	10.98	7.323	7.323	tr|Q45UT3|Q45UT3_FASHE	Phosphoglycerate kinase OS=Fasciola hepatica OX=6192 PE=2 SV=2	FASHE	3
5	5.13	8.115	8.115	4.535	tr|Q711M2|Q711M2_FASHE	Legumain like OS=Fasciola hepatica OX=6192 GN=leg1 PE=2 SV=1	FASHE	2
6	4	19.3	14.24	14.24	tr|A0A2H1BSY4|A0A2H1BSY4_FASHE	Papain family cysteine protease OS=Fasciola hepatica OX=6192 GN=D915_15037 PE=3 SV=1	FASHE	6
6	4	18.73	12.73	12.73	tr|A0A4E0QUT5|A0A4E0QUT5_FASHE	Cathepsin B OS=Fasciola hepatica OX=6192 GN=D915_010586 PE=3 SV=1	FASHE	4
7	4	9.043	9.043	9.043	tr|A0A4E0RW17|A0A4E0RW17_FASHE	Actin alpha cardiac muscle 1 OS=Fasciola hepatica OX=6192 GN=D915_001846 PE=3 SV=1	FASHE	2
7	4	10.33	10.33	10.33	tr|A0A2H1CNB5|A0A2H1CNB5_FASHE	Actin OS=Fasciola hepatica OX=6192 GN=D915_03655 PE=3 SV=1	FASHE	2
7	4	9.043	9.043	9.043	tr|A0A2H1CG65|A0A2H1CG65_FASHE	Actin OS=Fasciola hepatica OX=6192 GN=D915_003704 PE=3 SV=1	FASHE	2
7	4	9.043	9.043	9.043	tr|A0A2H1CCL6|A0A2H1CCL6_FASHE	Actin OS=Fasciola hepatica OX=6192 GN=D915_004891 PE=3 SV=1	FASHE	2
7	4	9.043	9.043	9.043	tr|A0A2H1CC81|A0A2H1CC81_FASHE	Actin OS=Fasciola hepatica OX=6192 GN=D915_004890 PE=3 SV=1	FASHE	2
7	4	3.697	3.697	3.697	tr|A0A4E0QZ96|A0A4E0QZ96_FASHE	Cytoplasmic type actin 1 OS=Fasciola hepatica OX=6192 GN=D915_007443 PE=3 SV=1	FASHE	1
7	4	2.926	2.926	2.926	tr|A0A2H1C3Q6|A0A2H1C3Q6_FASHE	Actin OS=Fasciola hepatica OX=6192 GN=D915_006891 PE=3 SV=1	FASHE	1
7	4	2.933	2.933	2.933	tr|A0A2H1C3E9|A0A2H1C3E9_FASHE	Actin OS=Fasciola hepatica OX=6192 GN=D915_007459 PE=3 SV=1	FASHE	1
7	4	2.926	2.926	2.926	tr|A0A2H1BZ66|A0A2H1BZ66_FASHE	Actin OS=Fasciola hepatica OX=6192 GN=D915_007442 PE=3 SV=1	FASHE	1
8	4	2.009	1.363	1.363	tr|A0A4E0S474|A0A4E0S474_FASHE	Protein F37C4.5 OS=Fasciola hepatica OX=6192 GN=D915_000322 PE=4 SV=1	FASHE	2
8	4	7.917	7.917	7.917	tr|A0A2H1CWH7|A0A2H1CWH7_FASHE	DUF4139 domain-containing protein OS=Fasciola hepatica OX=6192 GN=D915_00518 PE=4 SV=1	FASHE	2
9	3.79	11.66	4.908	4.908	tr|A8W638|A8W638_FASHE	Cathepsin L OS=Fasciola hepatica OX=6192 PE=2 SV=1	FASHE	3
9	3.79	18.1	4.908	4.908	tr|B9VXS2|B9VXS2_FASHE	Cathepsin 1L OS=Fasciola hepatica OX=6192 PE=2 SV=1	FASHE	3
9	3.79	18.97	5.145	5.145	tr|A8W7J0|A8W7J0_FASHE	Procathepsin L (Fragment) OS=Fasciola hepatica OX=6192 PE=2 SV=2	FASHE	3
9	3.79	26.11	7.08	7.08	tr|A5X495|A5X495_FASHE	Cathepsin L3 (Fragment) OS=Fasciola hepatica OX=6192 GN=CL3 PE=2 SV=1	FASHE	3
9	3.79	11.66	4.908	4.908	tr|B9VXS1|B9VXS1_FASHE	Cathepsin 2L OS=Fasciola hepatica OX=6192 PE=2 SV=1	FASHE	3
9	3.79	12.42	5.229	5.229	tr|B3TM68|B3TM68_FASHE	Cathepsin L3 (Fragment) OS=Fasciola hepatica OX=6192 GN=CL3 PE=2 SV=1	FASHE	3
9	3.79	16.99	2.941	2.941	tr|Q9GRW4|Q9GRW4_FASHE	Procathepsin L3 (Fragment) OS=Fasciola hepatica OX=6192 PE=2 SV=1	FASHE	2
9	3.79	10.13	2.941	2.941	tr|B3TM71|B3TM71_FASHE	Cathepsin L6 (Fragment) OS=Fasciola hepatica OX=6192 GN=CL6 PE=2 SV=1	FASHE	2
9	3.79	19.28	5.229	2.288	tr|B3TM67|B3TM67_FASHE	Cathepsin L3 (Fragment) OS=Fasciola hepatica OX=6192 GN=CL3 PE=2 SV=1	FASHE	1
10	2.68	5.072	2.899	1.014	tr|Q711N7|Q711N7_FASHE	Putative cys1 protein (Fragment) OS=Fasciola hepatica OX=6192 GN=cys1 PE=2 SV=1	FASHE	1
10	2.68	2.335	1.334	0.467	tr|A0A4E0RCV5|A0A4E0RCV5_FASHE	Multi-domain cystatin OS=Fasciola hepatica OX=6192 GN=D915_004028 PE=4 SV=1	FASHE	1
10	2.68	9.615	5.495	1.923	tr|A0A2H1CGS5|A0A2H1CGS5_FASHE	Cystatin domain-containing protein OS=Fasciola hepatica OX=6192 GN=D915_06030 PE=4 SV=1	FASHE	1
11	2.2	13.64	5.992	0	tr|A0A2H1C347|A0A2H1C347_FASHE	Protein disulfide-isomerase domain protein OS=Fasciola hepatica OX=6192 GN=D915_007160 PE=4 SV=1	FASHE	0
13	2	60.43	56.47	56.47	tr|A5X494|A5X494_FASHE	Cathepsin B3 (Fragment) OS=Fasciola hepatica OX=6192 GN=CB3 PE=2 SV=1	FASHE	21
13	2	58.04	58.04	58.04	tr|D2N286|D2N286_FASHE	Putative cathepsin B (Fragment) OS=Fasciola hepatica OX=6192 GN=cathB PE=2 SV=1	FASHE	10
13	2	47.15	47.15	47.15	tr|A0A2H1C6J9|A0A2H1C6J9_FASHE	Papain family cysteine protease OS=Fasciola hepatica OX=6192 GN=D915_10734 PE=3 SV=1	FASHE	9
14	2	4.48	1.971	1.971	tr|A0A4E0RPM2|A0A4E0RPM2_FASHE	Intraflagellar transport protein 80 OS=Fasciola hepatica OX=6192 GN=D915_001476 PE=4 SV=1	FASHE	1
14	2	26.04	11.46	11.46	tr|A0A2H1CRF0|A0A2H1CRF0_FASHE	Uncharacterized protein OS=Fasciola hepatica OX=6192 GN=D915_02424 PE=4 SV=1	FASHE	1
17	2	6.944	6.944	6.944	tr|Q95V10|Q95V10_FASHE	Glyceraldehyde phosphate dehydrogenase (Fragment) OS=Fasciola hepatica OX=6192 PE=2 SV=1	FASHE	1
17	2	4.451	4.451	4.451	tr|A0A2H1BWY6|A0A2H1BWY6_FASHE	Glyceraldehyde-3-phosphate dehydrogenase OS=Fasciola hepatica OX=6192 GN=D915_008934 PE=3 SV=1	FASHE	1
18	2	14.77	14.77	14.77	tr|A4V9Q5|A4V9Q5_FASHE	Calmodulin-like protein 1 (CaM1) OS=Fasciola hepatica OX=6192 GN=cmd-1 PE=2 SV=1	FASHE	1
19	2	4.265	4.265	4.265	tr|A0A2H1C1S8|A0A2H1C1S8_FASHE	CUB domain protein OS=Fasciola hepatica OX=6192 GN=D915_11712 PE=4 SV=1	FASHE	2

## Sheet: Spot 7
N	Unused	%Cov	%Cov(50)	%Cov(95)	Accession	Name	Species	Peptides(95%)
1	39.61	62.31	58.75	58.75	tr|A7UNB2|A7UNB2_FASHE	Cathepsin B OS=Fasciola hepatica OX=6192 GN=cat-B3 PE=2 SV=1	FASHE	36
1	39.61	56.15	50.27	50.27	tr|A0A4E0QZS1|A0A4E0QZS1_FASHE	Vitellogenic cathepsin-B like protease OS=Fasciola hepatica OX=6192 GN=D915_010327 PE=3 SV=1	FASHE	35
1	39.61	62.31	55.79	55.79	tr|A0A2H1BTL7|A0A2H1BTL7_FASHE	Papain family cysteine protease OS=Fasciola hepatica OX=6192 GN=D915_14770 PE=3 SV=1	FASHE	35
2	17.76	46.15	40.89	35.63	tr|O96866|O96866_FASHE	Cathepsin B protease (Fragment) OS=Fasciola hepatica OX=6192 PE=2 SV=1	FASHE	8
2	17.76	46.54	46.54	40.55	tr|A0A2H1BSD0|A0A2H1BSD0_FASHE	Cathepsin B OS=Fasciola hepatica OX=6192 GN=D915_011116 PE=3 SV=1	FASHE	8
3	7.1	24.09	13.72	7.927	tr|A0A2H1CF15|A0A2H1CF15_FASHE	Malate dehydrogenase OS=Fasciola hepatica OX=6192 GN=D915_004345 PE=3 SV=1	FASHE	3
4	5.1	20.77	10.68	8.605	tr|A0A2H1BWY6|A0A2H1BWY6_FASHE	Glyceraldehyde-3-phosphate dehydrogenase OS=Fasciola hepatica OX=6192 GN=D915_008934 PE=3 SV=1	FASHE	2
4	0	22.22	16.67	13.43	tr|Q95V10|Q95V10_FASHE	Glyceraldehyde phosphate dehydrogenase (Fragment) OS=Fasciola hepatica OX=6192 PE=2 SV=1	FASHE	2
5	5.08	16.32	13.35	10.09	tr|Q8I7B2|Q8I7B2_FASHE	Pro-cathepsin B2 (Fragment) OS=Fasciola hepatica OX=6192 GN=CB2 PE=2 SV=1	FASHE	4
5	5.08	13.54	10.66	7.493	tr|A0A4E0RNG2|A0A4E0RNG2_FASHE	Vitellogenic cathepsin-B like protease OS=Fasciola hepatica OX=6192 GN=D915_006729 PE=3 SV=1	FASHE	3
6	4.02	11.7	9.043	9.043	tr|A0A4E0RW17|A0A4E0RW17_FASHE	Actin alpha cardiac muscle 1 OS=Fasciola hepatica OX=6192 GN=D915_001846 PE=3 SV=1	FASHE	2
6	4.02	11.7	9.043	9.043	tr|A0A2H1CG65|A0A2H1CG65_FASHE	Actin OS=Fasciola hepatica OX=6192 GN=D915_003704 PE=3 SV=1	FASHE	2
6	4.02	11.7	9.043	9.043	tr|A0A2H1CCL6|A0A2H1CCL6_FASHE	Actin OS=Fasciola hepatica OX=6192 GN=D915_004891 PE=3 SV=1	FASHE	2
6	4.02	11.7	9.043	9.043	tr|A0A2H1CC81|A0A2H1CC81_FASHE	Actin OS=Fasciola hepatica OX=6192 GN=D915_004890 PE=3 SV=1	FASHE	2
6	4.02	10.33	10.33	10.33	tr|A0A2H1CNB5|A0A2H1CNB5_FASHE	Actin OS=Fasciola hepatica OX=6192 GN=D915_03655 PE=3 SV=1	FASHE	2
7	3.94	21.05	10.88	8.421	tr|A0A4E0S3H8|A0A4E0S3H8_FASHE	Four and a half LIM domains protein 2 OS=Fasciola hepatica OX=6192 GN=D915_000241 PE=4 SV=1	FASHE	2
7	3.94	14.5	12	12	tr|A0A2H1CWW9|A0A2H1CWW9_FASHE	LIM domain protein OS=Fasciola hepatica OX=6192 GN=D915_00359 PE=4 SV=1	FASHE	2
8	2.45	10.46	4.826	2.681	tr|A0A4E0QX38|A0A4E0QX38_FASHE	Legumain OS=Fasciola hepatica OX=6192 GN=D915_009311 PE=4 SV=1	FASHE	1
8	2.45	4.247	3.861	3.861	tr|A0A2H1BVM3|A0A2H1BVM3_FASHE	Peptidase C13 family protein OS=Fasciola hepatica OX=6192 GN=D915_14004 PE=4 SV=1	FASHE	1
10	2.02	6.61	2.132	2.132	tr|M4QLE7|M4QLE7_FASHE	Citrate synthase OS=Fasciola hepatica OX=6192 PE=2 SV=1	FASHE	1
10	2.02	6.61	2.132	2.132	tr|A0A4E0RWK6|A0A4E0RWK6_FASHE	Citrate synthase OS=Fasciola hepatica OX=6192 GN=D915_001822 PE=3 SV=1	FASHE	1
10	2.02	4.575	2.179	2.179	tr|A0A2H1CRW3|A0A2H1CRW3_FASHE	Citrate synthase OS=Fasciola hepatica OX=6192 GN=D915_02939 PE=3 SV=1	FASHE	1
11	2.01	1.074	0.4601	0.4601	tr|A0A4E0R9E9|A0A4E0R9E9_FASHE	Phosphatidylinositol-4 5-bisphosphate 3-kinase OS=Fasciola hepatica OX=6192 GN=D915_006328 PE=3 SV=1	FASHE	1
11	2.01	2.051	0.7238	0.7238	tr|A0A4E0R8E1|A0A4E0R8E1_FASHE	Phosphatidylinositol 3-kinase catalytic subunit type 3 OS=Fasciola hepatica OX=6192 GN=D915_005953 PE=3 SV=1	FASHE	1
11	2.01	2.056	0.8811	0.8811	tr|A0A2H1C5J8|A0A2H1C5J8_FASHE	Phosphatidylinositol 3-kinase catalytic subunit type 3 OS=Fasciola hepatica OX=6192 GN=D915_10266 PE=3 SV=1	FASHE	1
12	2	63.67	59.35	59.35	tr|A5X494|A5X494_FASHE	Cathepsin B3 (Fragment) OS=Fasciola hepatica OX=6192 GN=CB3 PE=2 SV=1	FASHE	25
12	2	58.04	58.04	58.04	tr|D2N286|D2N286_FASHE	Putative cathepsin B (Fragment) OS=Fasciola hepatica OX=6192 GN=cathB PE=2 SV=1	FASHE	13
12	2	47.15	47.15	47.15	tr|A0A2H1C6J9|A0A2H1C6J9_FASHE	Papain family cysteine protease OS=Fasciola hepatica OX=6192 GN=D915_10734 PE=3 SV=1	FASHE	12
13	2	14.87	9.177	8.861	tr|A0A2H1BSY4|A0A2H1BSY4_FASHE	Papain family cysteine protease OS=Fasciola hepatica OX=6192 GN=D915_15037 PE=3 SV=1	FASHE	4
13	2	13.48	6.742	6.367	tr|A0A4E0QUT5|A0A4E0QUT5_FASHE	Cathepsin B OS=Fasciola hepatica OX=6192 GN=D915_010586 PE=3 SV=1	FASHE	2
14	2	14.76	9.031	6.608	tr|A0A4E0R514|A0A4E0R514_FASHE	Cathepsin B OS=Fasciola hepatica OX=6192 GN=D915_007020 PE=3 SV=1	FASHE	2
15	2	10.79	7.194	6.835	tr|A5X492|A5X492_FASHE	Cathepsin B1 (Fragment) OS=Fasciola hepatica OX=6192 GN=CB1 PE=2 SV=1	FASHE	2
18	2	7.151	0.8801	0.8801	tr|A0A4E0RU98|A0A4E0RU98_FASHE	Ephexin-1 OS=Fasciola hepatica OX=6192 GN=D915_003954 PE=4 SV=1	FASHE	1
18	2	10.33	2.952	2.952	tr|A0A2H1CGS0|A0A2H1CGS0_FASHE	Uncharacterized protein OS=Fasciola hepatica OX=6192 GN=D915_06022 PE=4 SV=1	FASHE	1
19	2	5.926	5.926	5.926	tr|A0A4E0RAR2|A0A4E0RAR2_FASHE	Uncharacterized protein OS=Fasciola hepatica OX=6192 GN=D915_010671 PE=4 SV=1	FASHE	1
19	2	3.941	3.941	3.941	tr|A0A2H1BUL9|A0A2H1BUL9_FASHE	Uncharacterized protein (Fragment) OS=Fasciola hepatica OX=6192 GN=D915_15158 PE=4 SV=1	FASHE	1

## Sheet: Spot 8
N	Unused	%Cov	%Cov(50)	%Cov(95)	Accession	Name	Species	Peptides(95%)
1	20.61	37.39	32.94	29.08	tr|A7UNB2|A7UNB2_FASHE	Cathepsin B OS=Fasciola hepatica OX=6192 GN=cat-B3 PE=2 SV=1	FASHE	11
1	20.61	33.69	29.68	26.2	tr|A0A4E0QZS1|A0A4E0QZS1_FASHE	Vitellogenic cathepsin-B like protease OS=Fasciola hepatica OX=6192 GN=D915_010327 PE=3 SV=1	FASHE	11
1	20.61	37.39	32.94	29.08	tr|A0A2H1BTL7|A0A2H1BTL7_FASHE	Papain family cysteine protease OS=Fasciola hepatica OX=6192 GN=D915_14770 PE=3 SV=1	FASHE	11
2	16.03	29.34	25.48	25.48	tr|A0A4E0RJX4|A0A4E0RJX4_FASHE	Proteasome subunit alpha type OS=Fasciola hepatica OX=6192 GN=D915_002678 PE=3 SV=1	FASHE	9
3	12.27	23.79	16.94	16.94	tr|A0A2H1CNJ8|A0A2H1CNJ8_FASHE	Proteasome subunit alpha type OS=Fasciola hepatica OX=6192 GN=D915_002141 PE=3 SV=1	FASHE	6
4	11.82	16.3	10.59	10.59	tr|A0A4E0QZ96|A0A4E0QZ96_FASHE	Cytoplasmic type actin 1 OS=Fasciola hepatica OX=6192 GN=D915_007443 PE=3 SV=1	FASHE	6
6	6.84	28.83	14.42	11.96	tr|B9VXS2|B9VXS2_FASHE	Cathepsin 1L OS=Fasciola hepatica OX=6192 PE=2 SV=1	FASHE	8
6	6.84	24.18	12.42	9.804	tr|B3TM67|B3TM67_FASHE	Cathepsin L3 (Fragment) OS=Fasciola hepatica OX=6192 GN=CL3 PE=2 SV=1	FASHE	6
6	6.84	23.47	12.86	10.29	tr|Q9GRW6|Q9GRW6_FASHE	Procathepsin L3 (Fragment) OS=Fasciola hepatica OX=6192 PE=2 SV=1	FASHE	4
6	6.84	30.23	15.11	12.54	tr|A8W7J0|A8W7J0_FASHE	Procathepsin L (Fragment) OS=Fasciola hepatica OX=6192 PE=2 SV=2	FASHE	8
6	6.84	30.09	20.8	17.26	tr|A5X495|A5X495_FASHE	Cathepsin L3 (Fragment) OS=Fasciola hepatica OX=6192 GN=CL3 PE=2 SV=1	FASHE	8
6	6.84	28.43	13.07	10.46	tr|Q9GRW4|Q9GRW4_FASHE	Procathepsin L3 (Fragment) OS=Fasciola hepatica OX=6192 PE=2 SV=1	FASHE	5
7	6.5	13.38	13.38	11.46	tr|A0A4E0RYU2|A0A4E0RYU2_FASHE	Lectin vip36 OS=Fasciola hepatica OX=6192 GN=D915_001457 PE=4 SV=1	FASHE	3
8	6.17	5.967	5.967	5.967	tr|Q711M2|Q711M2_FASHE	Legumain like OS=Fasciola hepatica OX=6192 GN=leg1 PE=2 SV=1	FASHE	3
10	3.4	7.657	5.568	3.712	tr|B3CJ61|B3CJ61_FASHE	Enolase OS=Fasciola hepatica OX=6192 GN=eno PE=2 SV=1	FASHE	2
10	3.4	5.903	4.293	2.862	tr|A0A2H1BY53|A0A2H1BY53_FASHE	Phosphopyruvate hydratase OS=Fasciola hepatica OX=6192 GN=D915_13056 PE=3 SV=1	FASHE	2
10	3.4	7.657	5.568	3.712	sp|Q27655|ENO_FASHE	Enolase OS=Fasciola hepatica OX=6192 GN=ENO PE=2 SV=1	FASHE	2
11	3.34	1.888	1.526	0.3614	tr|A0A4E0RU07|A0A4E0RU07_FASHE	Filamin-A OS=Fasciola hepatica OX=6192 GN=D915_004146 PE=4 SV=1	FASHE	1
11	3.34	16.32	16.32	4.737	tr|A0A2H1CFT6|A0A2H1CFT6_FASHE	Calponin-homology (CH) domain-containing protein OS=Fasciola hepatica OX=6192 GN=D915_06422 PE=4 SV=1	FASHE	1
12	2.95	16.67	13.33	5.238	tr|A0A2H1BSH8|A0A2H1BSH8_FASHE	Proteasome subunit alpha type OS=Fasciola hepatica OX=6192 GN=D915_010932 PE=3 SV=1	FASHE	1
13	2.7	22.41	8.714	4.979	tr|A0A4E0QT78|A0A4E0QT78_FASHE	Proteasome endopeptidase complex OS=Fasciola hepatica OX=6192 GN=D915_010468 PE=3 SV=1	FASHE	1
13	2.7	14.51	10.88	6.218	tr|A0A2H1BRU6|A0A2H1BRU6_FASHE	Proteasome endopeptidase complex OS=Fasciola hepatica OX=6192 GN=D915_15795 PE=3 SV=1	FASHE	1
14	2.13	7.083	1.111	1.111	tr|A0A4E0R0U0|A0A4E0R0U0_FASHE	Heat shock protein heat shock protein 90 alpha OS=Fasciola hepatica OX=6192 GN=D915_007964 PE=3 SV=1	FASHE	1
14	2.13	7.751	1.216	1.216	tr|A0A2H1BZF7|A0A2H1BZF7_FASHE	Hsp90 protein OS=Fasciola hepatica OX=6192 GN=D915_12580 PE=3 SV=1	FASHE	1
16	2.04	7.742	4.839	4.839	tr|A0A4E0RQ03|A0A4E0RQ03_FASHE	Vesicle-associated membrane protein-associated protein A OS=Fasciola hepatica OX=6192 GN=D915_006046 PE=4 SV=1	FASHE	1
16	2.04	7.619	4.762	4.762	tr|A0A2H1C7W1|A0A2H1C7W1_FASHE	MSP domain protein OS=Fasciola hepatica OX=6192 GN=D915_09397 PE=4 SV=1	FASHE	1
17	2.01	8.406	3.478	3.478	tr|A0A2H1C1R6|A0A2H1C1R6_FASHE	Succinate-CoA ligase, beta subunit OS=Fasciola hepatica OX=6192 GN=D915_11708 PE=4 SV=1	FASHE	1
18	2	21.17	12.27	9.816	tr|A8W638|A8W638_FASHE	Cathepsin L OS=Fasciola hepatica OX=6192 PE=2 SV=1	FASHE	7
18	2	21.17	9.816	9.816	tr|B9VXS1|B9VXS1_FASHE	Cathepsin 2L OS=Fasciola hepatica OX=6192 PE=2 SV=1	FASHE	7
18	2	22.55	10.46	10.46	tr|B3TM68|B3TM68_FASHE	Cathepsin L3 (Fragment) OS=Fasciola hepatica OX=6192 GN=CL3 PE=2 SV=1	FASHE	7
18	2	14.89	14.89	14.89	tr|D2N275|D2N275_FASHE	Putative cathepsin L (Fragment) OS=Fasciola hepatica OX=6192 GN=cathL PE=2 SV=1	FASHE	4
20	2	8.057	4.265	4.265	tr|A0A2H1C1S8|A0A2H1C1S8_FASHE	CUB domain protein OS=Fasciola hepatica OX=6192 GN=D915_11712 PE=4 SV=1	FASHE	2
21	2	14.77	14.77	14.77	tr|A4V9Q5|A4V9Q5_FASHE	Calmodulin-like protein 1 (CaM1) OS=Fasciola hepatica OX=6192 GN=cmd-1 PE=2 SV=1	FASHE	1
22	2	1.87	0.8801	0.8801	tr|A0A4E0RU98|A0A4E0RU98_FASHE	Ephexin-1 OS=Fasciola hepatica OX=6192 GN=D915_003954 PE=4 SV=1	FASHE	1
22	2	6.273	2.952	2.952	tr|A0A2H1CGS0|A0A2H1CGS0_FASHE	Uncharacterized protein OS=Fasciola hepatica OX=6192 GN=D915_06022 PE=4 SV=1	FASHE	1

## Sheet: Spot 9
N	Unused	%Cov	%Cov(50)	%Cov(95)	Accession	Name	Species	Peptides(95%)
1	13.95	20.5	18.82	11.09	tr|A0A4E0QZ96|A0A4E0QZ96_FASHE	Cytoplasmic type actin 1 OS=Fasciola hepatica OX=6192 GN=D915_007443 PE=3 SV=1	FASHE	6
2	13.2	30.06	27.61	24.85	tr|B9VXS2|B9VXS2_FASHE	Cathepsin 1L OS=Fasciola hepatica OX=6192 PE=2 SV=1	FASHE	13
2	13.2	29.26	26.69	23.79	tr|Q9GRW6|Q9GRW6_FASHE	Procathepsin L3 (Fragment) OS=Fasciola hepatica OX=6192 PE=2 SV=1	FASHE	10
2	13.2	31.51	28.94	26.05	tr|A8W7J0|A8W7J0_FASHE	Procathepsin L (Fragment) OS=Fasciola hepatica OX=6192 PE=2 SV=2	FASHE	13
2	13.2	29.74	27.12	24.18	tr|Q9GRW4|Q9GRW4_FASHE	Procathepsin L3 (Fragment) OS=Fasciola hepatica OX=6192 PE=2 SV=1	FASHE	11
3	9.23	20.77	16.02	13.65	tr|A7UNB2|A7UNB2_FASHE	Cathepsin B OS=Fasciola hepatica OX=6192 GN=cat-B3 PE=2 SV=1	FASHE	5
3	9.23	18.72	14.44	12.3	tr|A0A4E0QZS1|A0A4E0QZS1_FASHE	Vitellogenic cathepsin-B like protease OS=Fasciola hepatica OX=6192 GN=D915_010327 PE=3 SV=1	FASHE	5
3	9.23	20.77	16.02	13.65	tr|A0A2H1BTL7|A0A2H1BTL7_FASHE	Papain family cysteine protease OS=Fasciola hepatica OX=6192 GN=D915_14770 PE=3 SV=1	FASHE	5
4	4	24.18	24.18	24.18	tr|B3TM68|B3TM68_FASHE	Cathepsin L3 (Fragment) OS=Fasciola hepatica OX=6192 GN=CL3 PE=2 SV=1	FASHE	9
4	4	28.43	25.82	23.53	tr|B3TM67|B3TM67_FASHE	Cathepsin L3 (Fragment) OS=Fasciola hepatica OX=6192 GN=CL3 PE=2 SV=1	FASHE	8
4	4	20.25	17.79	17.79	tr|A8W638|A8W638_FASHE	Cathepsin L OS=Fasciola hepatica OX=6192 PE=2 SV=1	FASHE	8
4	4	17.79	17.79	17.79	tr|B9VXS1|B9VXS1_FASHE	Cathepsin 2L OS=Fasciola hepatica OX=6192 PE=2 SV=1	FASHE	8
4	4	14.89	14.89	14.89	tr|D2N275|D2N275_FASHE	Putative cathepsin L (Fragment) OS=Fasciola hepatica OX=6192 GN=cathL PE=2 SV=1	FASHE	3
5	3.66	8.115	5.967	3.58	tr|Q711M2|Q711M2_FASHE	Legumain like OS=Fasciola hepatica OX=6192 GN=leg1 PE=2 SV=1	FASHE	2
5	3.66	4.941	2.118	2.118	tr|A0A4E0QX35|A0A4E0QX35_FASHE	Legumain like OS=Fasciola hepatica OX=6192 GN=D915_009526 PE=4 SV=1	FASHE	1
5	3.66	2.118	2.118	2.118	tr|A0A4E0RRX8|A0A4E0RRX8_FASHE	Legumain-protease-precursor OS=Fasciola hepatica OX=6192 GN=D915_009627 PE=4 SV=1	FASHE	1
5	3.66	3.237	3.237	3.237	tr|A0A4E0R0X1|A0A4E0R0X1_FASHE	Legumain OS=Fasciola hepatica OX=6192 GN=D915_008428 PE=4 SV=1	FASHE	1
5	3.66	7.826	7.826	7.826	tr|A0A2H1BWN8|A0A2H1BWN8_FASHE	Peptidase C13 family protein OS=Fasciola hepatica OX=6192 GN=D915_13585 PE=4 SV=1	FASHE	1
5	3.66	8.911	8.911	8.911	tr|A0A2H1BVK6|A0A2H1BVK6_FASHE	Uncharacterized protein (Fragment) OS=Fasciola hepatica OX=6192 GN=D915_14016 PE=4 SV=1	FASHE	1
5	3.66	3.214	3.214	3.214	tr|A0A2H1BV22|A0A2H1BV22_FASHE	Peptidase C13 family protein OS=Fasciola hepatica OX=6192 GN=D915_14251 PE=4 SV=1	FASHE	1
6	2.01	1.807	0.413	0.413	tr|A0A4E0RJS3|A0A4E0RJS3_FASHE	Guanylate cyclase OS=Fasciola hepatica OX=6192 GN=D915_001650 PE=3 SV=1	FASHE	1
6	2.01	1.853	0.4235	0.4235	tr|A0A2H1CRS3|A0A2H1CRS3_FASHE	Guanylate cyclase OS=Fasciola hepatica OX=6192 GN=D915_02343 PE=3 SV=1	FASHE	1
8	2	7.031	2.93	2.93	tr|A0A4E0R675|A0A4E0R675_FASHE	Nucleolar and coiled-body phosphoprotein 1 OS=Fasciola hepatica OX=6192 GN=D915_006519 PE=4 SV=1	FASHE	1
8	2	7.261	4.95	4.95	tr|A0A2H1C5L2|A0A2H1C5L2_FASHE	SRP40 protein OS=Fasciola hepatica OX=6192 GN=D915_10257 PE=4 SV=1	FASHE	1
12	2	4.265	4.265	4.265	tr|A0A2H1C1S8|A0A2H1C1S8_FASHE	CUB domain protein OS=Fasciola hepatica OX=6192 GN=D915_11712 PE=4 SV=1	FASHE	2

## Sheet: Spot 10
N	Unused	%Cov	%Cov(50)	%Cov(95)	Accession	Name	Species	Peptides(95%)
1	16.09	45.87	31.65	31.19	tr|A0A4E0RJB5|A0A4E0RJB5_FASHE	Ubiquitin carboxyl-terminal hydrolase OS=Fasciola hepatica OX=6192 GN=D915_003174 PE=3 SV=1	FASHE	8
1	16.09	31.03	20.34	20	tr|A0A2H1CM93|A0A2H1CM93_FASHE	Ubiquitin carboxyl-terminal hydrolase OS=Fasciola hepatica OX=6192 GN=D915_04838 PE=3 SV=1	FASHE	7
2	14.77	31.29	26.99	24.85	tr|B9VXS2|B9VXS2_FASHE	Cathepsin 1L OS=Fasciola hepatica OX=6192 PE=2 SV=1	FASHE	14
2	14.77	33.44	26.05	23.79	tr|Q9GRW6|Q9GRW6_FASHE	Procathepsin L3 (Fragment) OS=Fasciola hepatica OX=6192 PE=2 SV=1	FASHE	10
2	14.77	32.8	28.3	26.05	tr|A8W7J0|A8W7J0_FASHE	Procathepsin L (Fragment) OS=Fasciola hepatica OX=6192 PE=2 SV=2	FASHE	14
2	14.77	33.66	26.47	24.18	tr|Q9GRW4|Q9GRW4_FASHE	Procathepsin L3 (Fragment) OS=Fasciola hepatica OX=6192 PE=2 SV=1	FASHE	11
4	4.02	12.45	8.56	8.56	tr|A0A4E0QVE2|A0A4E0QVE2_FASHE	Phosphoglycerate mutase OS=Fasciola hepatica OX=6192 GN=D915_009852 PE=3 SV=1	FASHE	2
4	4.02	16.41	8.594	8.594	tr|A0A2H1BUE3|A0A2H1BUE3_FASHE	Phosphoglycerate mutase 1 family protein OS=Fasciola hepatica OX=6192 GN=D915_14421 PE=4 SV=1	FASHE	1
5	4	26.14	24.18	24.18	tr|B3TM68|B3TM68_FASHE	Cathepsin L3 (Fragment) OS=Fasciola hepatica OX=6192 GN=CL3 PE=2 SV=1	FASHE	12
5	4	30.39	25.82	23.53	tr|B3TM67|B3TM67_FASHE	Cathepsin L3 (Fragment) OS=Fasciola hepatica OX=6192 GN=CL3 PE=2 SV=1	FASHE	11
5	4	21.78	17.79	17.79	tr|A8W638|A8W638_FASHE	Cathepsin L OS=Fasciola hepatica OX=6192 PE=2 SV=1	FASHE	10
5	4	19.33	17.79	17.79	tr|B9VXS1|B9VXS1_FASHE	Cathepsin 2L OS=Fasciola hepatica OX=6192 PE=2 SV=1	FASHE	10
5	4	14.89	14.89	14.89	tr|D2N275|D2N275_FASHE	Putative cathepsin L (Fragment) OS=Fasciola hepatica OX=6192 GN=cathL PE=2 SV=1	FASHE	4
6	3.9	12.5	8.209	1.679	tr|A0A4E0QZF1|A0A4E0QZF1_FASHE	Chaperonin containing TCP1 subunit 2 beta OS=Fasciola hepatica OX=6192 GN=D915_008327 PE=3 SV=1	FASHE	1
7	3.7	18.91	5.954	1.751	tr|A0A2H1BXV4|A0A2H1BXV4_FASHE	T-complex protein 1, zeta subunit OS=Fasciola hepatica OX=6192 GN=D915_13152 PE=3 SV=1	FASHE	1
7	3.7	17.67	4.189	1.821	tr|A0A4E0R2P2|A0A4E0R2P2_FASHE	Chaperonin containing T-complex polypeptide subunit zeta OS=Fasciola hepatica OX=6192 GN=D915_008766 PE=4 SV=1	FASHE	1
8	2.7	5.967	4.535	2.148	tr|Q711M2|Q711M2_FASHE	Legumain like OS=Fasciola hepatica OX=6192 GN=leg1 PE=2 SV=1	FASHE	1
8	2.7	8.235	2.118	2.118	tr|A0A4E0RRX8|A0A4E0RRX8_FASHE	Legumain-protease-precursor OS=Fasciola hepatica OX=6192 GN=D915_009627 PE=4 SV=1	FASHE	1
8	2.7	8.633	3.237	3.237	tr|A0A4E0R0X1|A0A4E0R0X1_FASHE	Legumain OS=Fasciola hepatica OX=6192 GN=D915_008428 PE=4 SV=1	FASHE	1
8	2.7	4.941	2.118	2.118	tr|A0A4E0QX35|A0A4E0QX35_FASHE	Legumain like OS=Fasciola hepatica OX=6192 GN=D915_009526 PE=4 SV=1	FASHE	1
8	2.7	13.91	7.826	7.826	tr|A0A2H1BWN8|A0A2H1BWN8_FASHE	Peptidase C13 family protein OS=Fasciola hepatica OX=6192 GN=D915_13585 PE=4 SV=1	FASHE	1
8	2.7	5.714	3.214	3.214	tr|A0A2H1BV22|A0A2H1BV22_FASHE	Peptidase C13 family protein OS=Fasciola hepatica OX=6192 GN=D915_14251 PE=4 SV=1	FASHE	1
8	2.7	8.911	8.911	8.911	tr|A0A2H1BVK6|A0A2H1BVK6_FASHE	Uncharacterized protein (Fragment) OS=Fasciola hepatica OX=6192 GN=D915_14016 PE=4 SV=1	FASHE	1
9	2.1	8.511	1.52	1.52	tr|A0A4E0RNQ1|A0A4E0RNQ1_FASHE	Phosphoenolpyruvate carboxykinase 1 (Fragment) OS=Fasciola hepatica OX=6192 GN=D915_000563 PE=3 SV=1	FASHE	1
9	2.1	9.032	1.613	1.613	tr|A0A2H1CVR6|A0A2H1CVR6_FASHE	Phosphoenolpyruvate carboxykinase OS=Fasciola hepatica OX=6192 GN=D915_00833 PE=3 SV=1	FASHE	1
10	2.05	5.911	0.7238	0.7238	tr|A0A4E0R8E1|A0A4E0R8E1_FASHE	Phosphatidylinositol 3-kinase catalytic subunit type 3 OS=Fasciola hepatica OX=6192 GN=D915_005953 PE=3 SV=1	FASHE	1
10	2.05	2.761	0.4601	0.4601	tr|A0A4E0R9E9|A0A4E0R9E9_FASHE	Phosphatidylinositol-4 5-bisphosphate 3-kinase OS=Fasciola hepatica OX=6192 GN=D915_006328 PE=3 SV=1	FASHE	1
10	2.05	5.286	0.8811	0.8811	tr|A0A2H1C5J8|A0A2H1C5J8_FASHE	Phosphatidylinositol 3-kinase catalytic subunit type 3 OS=Fasciola hepatica OX=6192 GN=D915_10266 PE=3 SV=1	FASHE	1
11	2.04	13.33	5.238	5.238	tr|A0A2H1BSH8|A0A2H1BSH8_FASHE	Proteasome subunit alpha type OS=Fasciola hepatica OX=6192 GN=D915_010932 PE=3 SV=1	FASHE	1
13	2.03	5.252	1.03	1.03	tr|A0A4E0RAA5|A0A4E0RAA5_FASHE	BRCT domain-containing protein OS=Fasciola hepatica OX=6192 GN=D915_005009 PE=4 SV=1	FASHE	1
16	2.01	20.38	4.265	4.265	tr|A0A2H1C1S8|A0A2H1C1S8_FASHE	CUB domain protein OS=Fasciola hepatica OX=6192 GN=D915_11712 PE=4 SV=1	FASHE	2
18	2	3.534	0.7229	0	tr|A0A4E0RU07|A0A4E0RU07_FASHE	Filamin-A OS=Fasciola hepatica OX=6192 GN=D915_004146 PE=4 SV=1	FASHE	0
18	2	9.474	9.474	0	tr|A0A2H1CFT6|A0A2H1CFT6_FASHE	Calponin-homology (CH) domain-containing protein OS=Fasciola hepatica OX=6192 GN=D915_06422 PE=4 SV=1	FASHE	0
19	2	9.963	2.952	2.952	tr|A0A2H1CGS0|A0A2H1CGS0_FASHE	Uncharacterized protein OS=Fasciola hepatica OX=6192 GN=D915_06022 PE=4 SV=1	FASHE	1
19	2	2.09	0.8801	0.8801	tr|A0A4E0RU98|A0A4E0RU98_FASHE	Ephexin-1 OS=Fasciola hepatica OX=6192 GN=D915_003954 PE=4 SV=1	FASHE	1
20	2	5.078	2.93	2.93	tr|A0A4E0R675|A0A4E0R675_FASHE	Nucleolar and coiled-body phosphoprotein 1 OS=Fasciola hepatica OX=6192 GN=D915_006519 PE=4 SV=1	FASHE	1
20	2	8.581	4.95	4.95	tr|A0A2H1C5L2|A0A2H1C5L2_FASHE	SRP40 protein OS=Fasciola hepatica OX=6192 GN=D915_10257 PE=4 SV=1	FASHE	1

[truncated: 4 more sheets: Spot 11, Spot 12, Spot 13, Spot 14]
